# Supplementary material for: PML modulates epigenetic composition of chromatin to regulate expression of pro-metastatic genes in triple-negative breast cancer
Source: Nucleic Acids Res. 2023 Oct 12;51(20):11024–39. doi: 10.1093/nar/gkad819 (PMC10639071; doi:10.1093/nar/gkad819)
Supplement: gkad819_Supplemental_Files [file gkad819_supplemental_files.zip]

Archive with 2 entries (2 files):
- Fracassi et al Supplementary.pdf
- Supplementary_Tables.xlsx
