# Supplementary material for: PML modulates epigenetic composition of chromatin to regulate expression of pro-metastatic genes in triple-negative breast cancer
Source: Nucleic Acids Res. 2023 Oct 12;51(20):11024–39. doi: 10.1093/nar/gkad819 (PMC10639071; doi:10.1093/nar/gkad819)
Supplement: gkad819_Supplemental_Files [file gkad819_supplemental_files.zip › Supplementary_Tables.xlsx]

## Sheet: Table_S1
condition	Domain/peaks	# of domains/peaks	coverage (mb)	%of genome	mean length (mb)	# of genes	# of coding genes	# of non-coding genes	# genes/mbs
wt	PADs	421	970.2	0.333	2.3	11069	2750	8319	11.4
shCTRL	LADs	410	998.5	0.343	2.4	11260	2644	8616	11.3
shPML		380	946.8	0.325	2.5	10169	2364	7805	10.7
shCTRL	H3K9me3	430	628.6	0.216	1.4	9397	2195	7202	15
shPML		281	361.3	0.124	1.2	7010	1878	5132	19
shCTRL	H3K4me3	22284	31.4	0.011	0.0014	14727	14691	36	469
shPML		27828	42.7	0.015	0.0015	15506	15466	40	369
shCTRL	H3K27ac	42397	53.5	0.018	0.0013	15196	15152	44	284
shPML		43676	60.6	0.021	0.0014	15639	15594	45	260
shCTRL	sub-domains	2305	3.25	0.001	0.0014	1664	1660	4	512

## Sheet: Table_S2
condition	domains/peaks	# of overlaps	coverage inside PADs (mb)
shCTRL	LADs/PADs	357	869
shPML		338	834
shCTRL	H3K9me3/PADs	300	417
shPML		135	133
shCTRL	H3K4me3/PADs	2305	3,2
shPML		3093	4,3
shCTRL	H3K27ac/PADs	6223	7,8
shPML		6158	8,3

## Sheet: Table_S3
seqnames	start	end	width	strand	source	type	gene_id	gene_type	gene_name
chr1	33306766	33321098	14333	-	HAVANA	gene	ENSG00000184389.9	protein_coding	A3GALT2
chr1	33307348	33349245	41898	+	HAVANA	gene	ENSG00000225313.5	antisense	RP11-415J8.3
chr1	33323623	33431052	107430	-	HAVANA	gene	ENSG00000134686.18	protein_coding	PHC2
chr1	33332393	33332492	100	-	ENSEMBL	gene	ENSG00000284154.1	miRNA	MIR3605
chr1	33336566	33336864	299	-	ENSEMBL	gene	ENSG00000222112.1	misc_RNA	RN7SKP16
chr1	33350352	33363245	12894	+	HAVANA	gene	ENSG00000233246.1	antisense	RP11-415J8.5
chr1	33466249	33468954	2706	+	HAVANA	gene	ENSG00000234512.1	unitary_pseudogene	RP1-149P10.1
chr1	33472645	33496507	23863	+	HAVANA	gene	ENSG00000121903.14	protein_coding	ZSCAN20
chr1	33512008	33512743	736	-	HAVANA	gene	ENSG00000235907.2	processed_pseudogene	RP4-580O19.2
chr1	33513999	34165842	651844	-	HAVANA	gene	ENSG00000121904.17	protein_coding	CSMD2
chr1	33838523	33840140	1618	+	HAVANA	gene	ENSG00000227000.2	processed_pseudogene	HSPD1P14
chr1	33860475	33864791	4317	+	HAVANA	gene	ENSG00000176256.10	protein_coding	HMGB4
chr1	33868953	33885458	16506	+	HAVANA	gene	ENSG00000231163.5	antisense	RP5-1007G16.1
chr1	34112949	34113063	115	+	ENSEMBL	gene	ENSG00000201148.1	rRNA	RNA5SP42
chr1	34166883	34219131	52249	+	HAVANA	gene	ENSG00000142698.14	protein_coding	C1orf94
chr1	34276859	34277292	434	-	HAVANA	gene	ENSG00000270241.1	processed_pseudogene	RP4-657M3.2
chr1	34669599	34669694	96	-	ENSEMBL	gene	ENSG00000207941.1	miRNA	MIR552
chr1	34712737	34859816	147080	-	HAVANA	gene	ENSG00000163866.8	protein_coding	SMIM12
chr1	38129464	38140593	11130	-	HAVANA	gene	ENSG00000284623.1	lincRNA	RP5-884C9.4
chr1	38209034	38214767	5734	-	HAVANA	gene	ENSG00000237290.1	lincRNA	RP11-214L19.1
chr1	38383838	38384422	585	-	HAVANA	gene	ENSG00000275350.1	processed_pseudogene	RP11-329N22.2
chr1	38396659	38396765	107	+	ENSEMBL	gene	ENSG00000200796.1	snRNA	RNU6-753P
chr1	38474875	38496034	21160	+	HAVANA	gene	ENSG00000238063.2	lincRNA	RP11-329N22.1
chr1	38708931	38710890	1960	+	HAVANA	gene	ENSG00000215895.4	processed_pseudogene	RP11-334L9.1
chr1	46632737	46673867	41131	-	HAVANA	gene	ENSG00000123472.12	protein_coding	ATPAF1
chr1	46665910	46666375	466	-	HAVANA	gene	ENSG00000233647.2	processed_pseudogene	RP11-8J9.1
chr1	46668855	46673594	4740	+	HAVANA	gene	ENSG00000186118.8	protein_coding	TEX38
chr1	46674036	46692098	18063	+	HAVANA	gene	ENSG00000228237.5	antisense	RP11-8J9.4
chr1	46675159	46719064	43906	-	HAVANA	gene	ENSG00000159658.10	protein_coding	EFCAB14
chr1	46742329	46743133	805	+	HAVANA	gene	ENSG00000236476.2	processed_pseudogene	RP11-8J9.5
chr1	46757838	46819413	61576	+	HAVANA	gene	ENSG00000142973.13	protein_coding	CYP4B1
chr1	46843095	46900437	57343	-	HAVANA	gene	ENSG00000154198.14	transcribed_unprocessed_pseudogene	RP4-732G19.2
chr1	46891639	46892830	1192	+	HAVANA	gene	ENSG00000238145.2	processed_pseudogene	RP11-346M5.1
chr1	46929177	46941484	12308	-	HAVANA	gene	ENSG00000187048.12	protein_coding	CYP4A11
chr1	46967679	46967874	196	-	HAVANA	gene	ENSG00000259832.1	unprocessed_pseudogene	RP11-346M5.6
chr1	46994382	46994502	121	-	HAVANA	gene	ENSG00000261196.1	unprocessed_pseudogene	RP11-346M5.5
chr1	47000898	47001087	190	-	HAVANA	gene	ENSG00000261593.1	unprocessed_pseudogene	RP11-346M5.4
chr1	47002995	47003148	154	-	HAVANA	gene	ENSG00000261290.1	unprocessed_pseudogene	RP11-346M5.3
chr1	47023568	47050751	27184	+	HAVANA	gene	ENSG00000186377.7	protein_coding	CYP4X1
chr1	47067488	47118319	50832	+	HAVANA	gene	ENSG00000186160.4	protein_coding	CYP4Z1
chr1	47074778	47075979	1202	-	HAVANA	gene	ENSG00000225154.2	processed_pseudogene	RP11-184J23.2
chr1	47096653	47179271	82619	-	HAVANA	gene	ENSG00000225506.2	lincRNA	RP1-18D14.3
chr1	47137435	47149741	12307	+	HAVANA	gene	ENSG00000162365.11	protein_coding	CYP4A22
chr1	47164510	47165920	1411	-	HAVANA	gene	ENSG00000225514.1	transcribed_processed_pseudogene	RP1-18D14.2
chr1	47760528	47996895	236368	-	HAVANA	gene	ENSG00000269113.3	protein_coding	TRABD2B
chr1	47761132	47765547	4416	-	HAVANA	gene	ENSG00000223814.1	lincRNA	RP11-543D5.2
chr1	47818066	47820237	2172	+	HAVANA	gene	ENSG00000225028.1	lincRNA	RP11-330M19.1
chr1	48050659	48091736	41078	+	HAVANA	gene	ENSG00000226133.6	lincRNA	RP4-683M8.2
chr1	48078787	48082196	3410	-	HAVANA	gene	ENSG00000231413.1	lincRNA	RP11-193P11.3
chr1	48089368	48089634	267	+	HAVANA	gene	ENSG00000237180.1	processed_pseudogene	RP11-193P11.1
chr1	48096092	48182428	86337	-	HAVANA	gene	ENSG00000242267.6	transcribed_unprocessed_pseudogene	SKINT1L
chr1	48102068	48104736	2669	+	HAVANA	gene	ENSG00000279096.2	TEC	RP5-1024N4.6
chr1	48172972	48206857	33886	+	HAVANA	gene	ENSG00000223720.2	lincRNA	RP5-1024N4.2
chr1	48222685	48248644	25960	+	HAVANA	gene	ENSG00000117834.12	protein_coding	SLC5A9
chr1	48227888	48229561	1674	-	HAVANA	gene	ENSG00000272491.1	antisense	RP5-1024N4.4
chr1	48262230	48263179	950	-	HAVANA	gene	ENSG00000279214.1	TEC	RP5-1024N4.5
chr1	48295372	48472208	176837	-	HAVANA	gene	ENSG00000132122.11	protein_coding	SPATA6
chr1	48325080	48326123	1044	-	HAVANA	gene	ENSG00000224986.2	processed_pseudogene	RP11-252A4.2
chr1	48344209	48344315	107	+	ENSEMBL	gene	ENSG00000206700.1	snRNA	RNU6-723P
chr1	48435967	48437223	1257	+	HAVANA	gene	ENSG00000235105.1	processed_pseudogene	RP11-329A14.1
chr1	48447936	48448042	107	+	ENSEMBL	gene	ENSG00000223175.1	snRNA	RNU4-61P
chr1	48497263	48497736	474	-	HAVANA	gene	ENSG00000232514.1	processed_pseudogene	RP11-329A14.2
chr1	48532855	50023913	1491059	-	HAVANA	gene	ENSG00000186094.16	protein_coding	AGBL4
chr1	48727523	48776969	49447	-	HAVANA	gene	ENSG00000162373.12	protein_coding	BEND5
chr1	49025595	49187585	161991	+	HAVANA	gene	ENSG00000229846.2	antisense	RP11-141A19.1
chr1	49257411	49269285	11875	+	HAVANA	gene	ENSG00000230114.1	antisense	RP11-141A19.2
chr1	49374201	49472085	97885	-	HAVANA	gene	ENSG00000225623.1	sense_intronic	RP4-795A5.1
chr1	49691262	49691523	262	-	HAVANA	gene	ENSG00000237478.2	processed_pseudogene	RP5-926E3.1
chr1	49841821	49846400	4580	+	HAVANA	gene	ENSG00000215887.5	unprocessed_pseudogene	RP5-1092E23.1
chr1	49994318	49996218	1901	+	HAVANA	gene	ENSG00000279324.1	TEC	RP11-93G23.2
chr1	50017092	50017503	412	+	HAVANA	gene	ENSG00000233595.2	processed_pseudogene	RP11-93G23.1
chr1	50048014	50203786	155773	+	HAVANA	gene	ENSG00000162374.16	protein_coding	ELAVL4
chr1	50114937	50115282	346	+	HAVANA	gene	ENSG00000230828.1	processed_pseudogene	RP11-492I2.1
chr1	50174306	50175868	1563	-	HAVANA	gene	ENSG00000237337.1	antisense	RP11-567C20.2
chr1	50206084	50223127	17044	-	HAVANA	gene	ENSG00000233407.1	antisense	RP11-567C20.3
chr1	50229662	50321170	91509	-	HAVANA	gene	ENSG00000284696.1	lincRNA	RP11-567C20.5
chr1	50252569	50258994	6426	+	HAVANA	gene	ENSG00000284645.1	lincRNA	RP11-567C20.4
chr1	50326131	50327007	877	+	HAVANA	gene	ENSG00000234080.3	processed_pseudogene	RP11-183G22.1
chr1	50398825	50399773	949	-	HAVANA	gene	ENSG00000229316.1	processed_pseudogene	RP11-183G22.2
chr1	50405430	50406024	595	-	HAVANA	gene	ENSG00000225671.2	processed_pseudogene	RP11-183G22.3
chr1	55217645	55324691	107047	+	HAVANA	gene	ENSG00000231090.2	lincRNA	RP11-101C11.1
chr1	55329288	56070513	741226	+	HAVANA	gene	ENSG00000234810.3	lincRNA	RP11-90C4.1
chr1	55367466	55368774	1309	+	HAVANA	gene	ENSG00000231900.3	processed_pseudogene	GOT2L1
chr1	55372710	55373316	607	-	HAVANA	gene	ENSG00000232198.2	processed_pseudogene	RP4-633H17.2
chr1	55376526	55376852	327	-	ENSEMBL	gene	ENSG00000199831.1	misc_RNA	RN7SKP291
chr1	55398514	55398620	107	+	ENSEMBL	gene	ENSG00000252162.1	snRNA	RNU6-830P
chr1	55484871	55484972	102	-	ENSEMBL	gene	ENSG00000272051.1	misc_RNA	RF00019
chr1	55915607	55944974	29368	-	HAVANA	gene	ENSG00000230250.2	lincRNA	RP11-90C4.2
chr1	55938714	55939280	567	-	HAVANA	gene	ENSG00000227104.3	transcribed_unprocessed_pseudogene	RP11-90C4.4
chr1	55945087	55950119	5033	+	HAVANA	gene	ENSG00000233079.1	lincRNA	RP11-90C4.3
chr1	56145721	56155224	9504	+	HAVANA	gene	ENSG00000235612.1	lincRNA	RP1-158P9.1
chr1	56154545	56477687	323143	-	HAVANA	gene	ENSG00000260971.4	lincRNA	RP1-158P9.2
chr1	56173433	56524495	351063	-	HAVANA	gene	ENSG00000284686.1	protein_coding	RP1-158P9.3
chr1	56207567	56208456	890	-	HAVANA	gene	ENSG00000229871.1	processed_pseudogene	RP4-710M16.1
chr1	56414963	56415966	1004	+	HAVANA	gene	ENSG00000223956.2	lincRNA	RP4-710M16.2
chr1	56494747	56645301	150555	-	HAVANA	gene	ENSG00000162407.8	protein_coding	PLPP3
chr1	56538452	56538911	460	+	HAVANA	gene	ENSG00000236776.1	processed_pseudogene	RP11-213P13.1
chr1	56585612	56586242	631	-	HAVANA	gene	ENSG00000224980.1	processed_pseudogene	RP11-377K22.3
chr1	56619409	56619549	141	-	HAVANA	gene	ENSG00000225475.1	processed_pseudogene	RP11-377K22.2
chr1	56645322	56715335	70014	+	HAVANA	gene	ENSG00000162409.10	protein_coding	PRKAA2
chr1	56718804	56819696	100893	-	HAVANA	gene	ENSG00000187889.12	protein_coding	C1orf168
chr1	56823679	56826920	3242	-	HAVANA	gene	ENSG00000229913.1	antisense	RP11-378I13.1
chr1	56854806	56918221	63416	+	HAVANA	gene	ENSG00000157131.10	protein_coding	C8A
chr1	56929210	56966140	36931	-	HAVANA	gene	ENSG00000021852.12	protein_coding	C8B
chr1	56963886	56996757	32872	+	HAVANA	gene	ENSG00000236341.1	antisense	RP5-1103B4.3
chr1	56994778	58546734	1551957	-	HAVANA	gene	ENSG00000173406.15	protein_coding	DAB1
chr1	57386576	57387450	875	+	HAVANA	gene	ENSG00000227935.1	lincRNA	RP6-102O10.1
chr1	57605847	57606206	360	-	HAVANA	gene	ENSG00000236888.1	processed_pseudogene	RP11-243M12.1
chr1	57860532	57880905	20374	+	HAVANA	gene	ENSG00000226759.7	antisense	RP4-737A23.2
chr1	58047889	58049335	1447	-	HAVANA	gene	ENSG00000229887.4	transcribed_unprocessed_pseudogene	HNRNPA1P6
chr1	58056133	58056480	348	-	HAVANA	gene	ENSG00000223416.3	processed_pseudogene	RP11-393I23.2
chr1	58060139	58080274	20136	+	HAVANA	gene	ENSG00000235038.1	lincRNA	RP11-393I23.4
chr1	58084419	58084559	141	+	HAVANA	gene	ENSG00000230546.1	unprocessed_pseudogene	RP11-393I23.3
chr1	58228682	58229003	322	-	HAVANA	gene	ENSG00000233216.1	processed_pseudogene	RP11-414C16.1
chr1	58415384	58546802	131419	-	HAVANA	gene	ENSG00000162600.11	protein_coding	OMA1
chr1	58552913	58553333	421	-	HAVANA	gene	ENSG00000270209.1	processed_pseudogene	RP4-592A1.4
chr1	58565631	58565932	302	-	ENSEMBL	gene	ENSG00000264128.2	misc_RNA	RN7SL713P
chr1	58575423	58577773	2351	-	HAVANA	gene	ENSG00000184292.6	protein_coding	TACSTD2
chr1	58630841	58631530	690	-	HAVANA	gene	ENSG00000185839.3	processed_pseudogene	RP4-592A1.2
chr1	58654739	58700092	45354	-	HAVANA	gene	ENSG00000162601.9	protein_coding	MYSM1
chr1	58715609	58771295	55687	+	HAVANA	gene	ENSG00000283445.1	lincRNA	RP11-63G10.4
chr1	58780788	58784327	3540	-	HAVANA	gene	ENSG00000177606.6	protein_coding	JUN
chr1	58785160	58899594	114435	+	HAVANA	gene	ENSG00000234807.5	lincRNA	RP4-794H19.2
chr1	58812808	58813342	535	-	HAVANA	gene	ENSG00000272226.1	lincRNA	RP11-63G10.3
chr1	58838448	58851254	12807	-	HAVANA	gene	ENSG00000231740.1	lincRNA	RP11-63G10.2
chr1	58882868	58903747	20880	-	HAVANA	gene	ENSG00000232453.6	lincRNA	RP4-794H19.1
chr1	58933643	59240555	306913	+	HAVANA	gene	ENSG00000237352.3	lincRNA	RP4-794H19.4
chr1	58999676	59000494	819	+	HAVANA	gene	ENSG00000228121.1	processed_pseudogene	RP4-794H19.3
chr1	59054397	59056049	1653	-	HAVANA	gene	ENSG00000241042.1	lincRNA	RP11-145M4.1
chr1	59055999	59078116	22118	-	HAVANA	gene	ENSG00000235215.2	lincRNA	RP11-145M4.2
chr1	59131936	59208121	76186	-	HAVANA	gene	ENSG00000224609.6	processed_transcript	RP11-470E16.1
chr1	59289303	59289640	338	-	HAVANA	gene	ENSG00000270457.1	lincRNA	RP11-467C18.1
chr1	59296638	59810647	514010	+	HAVANA	gene	ENSG00000172456.17	protein_coding	FGGY
chr1	59733227	59733296	70	-	ENSEMBL	gene	ENSG00000266150.1	miRNA	MIR4711
chr1	59754747	59789182	34436	-	HAVANA	gene	ENSG00000226883.1	antisense	RP4-782L23.2
chr1	59814786	59876378	61593	+	HAVANA	gene	ENSG00000134709.10	protein_coding	HOOK1
chr1	59893308	59926790	33483	-	HAVANA	gene	ENSG00000134716.9	protein_coding	CYP2J2
chr1	59974757	59975054	298	-	ENSEMBL	gene	ENSG00000265535.2	misc_RNA	RN7SL475P
chr1	59987269	60073770	86502	-	HAVANA	gene	ENSG00000162598.13	protein_coding	C1orf87
chr1	60097415	60097976	562	+	HAVANA	gene	ENSG00000229332.2	processed_pseudogene	RP11-575B7.2
chr1	60114875	60149679	34805	+	HAVANA	gene	ENSG00000238242.1	lincRNA	RP11-575B7.3
chr1	60515716	60640491	124776	-	HAVANA	gene	ENSG00000226476.3	lincRNA	RP11-776H12.1
chr1	60659631	60867998	208368	-	HAVANA	gene	ENSG00000231252.2	lincRNA	RP11-436K8.1
chr1	60865259	61462793	597535	+	HAVANA	gene	ENSG00000162599.15	protein_coding	NFIA
chr1	60865259	61462793	597535	+	HAVANA	gene	ENSG00000162599.15	protein_coding	NFIA
chr1	61124733	61125202	470	+	HAVANA	gene	ENSG00000270742.1	sense_intronic	RP4-802A10.1
chr1	61248945	61253510	4566	-	HAVANA	gene	ENSG00000237853.6	processed_transcript	RP5-833A20.1
chr1	61481087	61533271	52185	+	HAVANA	gene	ENSG00000284808.1	lincRNA	RP11-430G17.4
chr1	62784135	62865513	81379	+	HAVANA	gene	ENSG00000125703.14	protein_coding	ATG4C
chr1	62896009	62901639	5631	+	HAVANA	gene	ENSG00000234318.1	lincRNA	RP4-771M4.3
chr1	62905180	62905482	303	+	HAVANA	gene	ENSG00000237163.1	processed_pseudogene	RP4-771M4.2
chr1	62975751	63022504	46754	-	HAVANA	gene	ENSG00000229537.6	lincRNA	RP11-5P4.1
chr1	63024207	63025658	1452	+	HAVANA	gene	ENSG00000227485.1	lincRNA	RP11-5P4.2
chr1	63078081	63079031	951	-	HAVANA	gene	ENSG00000229225.1	lincRNA	RP11-5P4.3
chr1	63139250	63163153	23904	+	HAVANA	gene	ENSG00000203605.3	lincRNA	RP11-335E6.2
chr1	63159087	63317274	158188	-	HAVANA	gene	ENSG00000224209.7	processed_transcript	LINC00466
chr1	63186336	63186450	115	-	ENSEMBL	gene	ENSG00000252259.1	rRNA	RNA5SP49
chr1	65420652	65641559	220908	+	HAVANA	gene	ENSG00000116678.19	protein_coding	LEPR
chr1	65576129	65578380	2252	-	HAVANA	gene	ENSG00000224570.1	processed_pseudogene	RP11-430H12.2
chr1	65703962	65714847	10886	+	HAVANA	gene	ENSG00000285079.1	lincRNA	RP11-433N2.1
chr1	65761058	65761352	295	-	ENSEMBL	gene	ENSG00000239319.3	misc_RNA	RN7SL854P
chr1	65792514	66374579	582066	+	HAVANA	gene	ENSG00000184588.17	protein_coding	PDE4B
chr1	66042500	66050718	8219	-	HAVANA	gene	ENSG00000227466.1	antisense	RP11-397C12.1
chr1	66094461	66094546	86	-	ENSEMBL	gene	ENSG00000223152.1	snRNA	RNU4-88P
chr1	66533383	66748299	214917	+	HAVANA	gene	ENSG00000118473.21	protein_coding	SGIP1
chr1	66628440	66628517	78	+	ENSEMBL	gene	ENSG00000264720.3	miRNA	MIR3117
chr1	66665864	66677027	11164	-	HAVANA	gene	ENSG00000248458.2	antisense	RP4-598P13.1
chr1	66752459	66778787	26329	+	HAVANA	gene	ENSG00000152760.9	protein_coding	TCTEX1D1
chr1	66797741	66801256	3516	-	HAVANA	gene	ENSG00000172410.4	protein_coding	INSL5
chr1	66812885	66924887	112003	-	HAVANA	gene	ENSG00000152763.16	protein_coding	WDR78
chr1	66826942	66828558	1617	+	HAVANA	gene	ENSG00000231080.1	antisense	RP11-342H21.2
chr1	66924895	66988619	63725	+	HAVANA	gene	ENSG00000198160.14	protein_coding	MIER1
chr1	66999332	67054099	54768	-	HAVANA	gene	ENSG00000116704.7	protein_coding	SLC35D1
chr1	67092165	67231853	139689	-	HAVANA	gene	ENSG00000203963.11	protein_coding	C1orf141
chr1	67102645	67102779	135	-	ENSEMBL	gene	ENSG00000252433.1	snoRNA	RF00322
chr1	67121605	67123956	2352	-	HAVANA	gene	ENSG00000275678.1	sense_intronic	RP4-547N15.3
chr1	68428822	68449959	21138	-	HAVANA	gene	ENSG00000116745.6	protein_coding	RPE65
chr1	68474152	68497221	23070	-	HAVANA	gene	ENSG00000024526.16	protein_coding	DEPDC1
chr1	68479129	68483539	4411	+	HAVANA	gene	ENSG00000233589.1	antisense	RP4-694A7.2
chr1	68496676	68538627	41952	+	HAVANA	gene	ENSG00000234264.1	antisense	RP4-694A7.4
chr1	68514375	68514669	295	-	HAVANA	gene	ENSG00000225167.1	processed_pseudogene	RP4-694A7.3
chr1	68633701	68640425	6725	+	HAVANA	gene	ENSG00000285041.1	lincRNA	RP4-629B2.1
chr1	68679202	68943452	264251	+	HAVANA	gene	ENSG00000285407.1	lincRNA	RP11-520E6.1
chr1	68974010	69023558	49549	+	HAVANA	gene	ENSG00000285473.1	lincRNA	RP11-520E6.2
chr1	69055898	69185003	129106	+	HAVANA	gene	ENSG00000223883.1	lincRNA	RP11-424D14.1
chr1	69243372	69249423	6052	-	HAVANA	gene	ENSG00000235446.1	lincRNA	RP11-74K19.1
chr1	69433255	69435409	2155	+	HAVANA	gene	ENSG00000229639.1	lincRNA	RP3-380B4.1
chr1	69568398	70151945	583548	+	HAVANA	gene	ENSG00000033122.18	protein_coding	LRRC7
chr1	69606855	69608301	1447	-	HAVANA	gene	ENSG00000270615.1	processed_pseudogene	RP11-379C1.1
chr1	69879592	69879895	304	+	ENSEMBL	gene	ENSG00000240692.3	misc_RNA	RN7SL538P
chr1	69919322	69920317	996	+	HAVANA	gene	ENSG00000229359.2	transcribed_processed_pseudogene	PIN1L
chr1	70013982	70031222	17241	-	HAVANA	gene	ENSG00000237919.5	antisense	RP11-181B18.1
chr1	70144805	70205620	60816	-	HAVANA	gene	ENSG00000066557.5	protein_coding	LRRC40
chr1	70180144	70180440	297	-	ENSEMBL	gene	ENSG00000244389.3	misc_RNA	RN7SL242P
chr1	70205682	70253052	47371	+	HAVANA	gene	ENSG00000116754.13	protein_coding	SRSF11
chr1	70218589	70221023	2435	-	HAVANA	gene	ENSG00000228988.1	antisense	RP4-677H15.4
chr1	70260588	70354734	94147	-	HAVANA	gene	ENSG00000118454.12	protein_coding	ANKRD13C
chr1	70354805	70385339	30535	+	HAVANA	gene	ENSG00000197568.13	protein_coding	HHLA3
chr1	70359562	70360437	876	-	HAVANA	gene	ENSG00000226088.1	antisense	RP11-180O5.2
chr1	70411218	70439851	28634	+	HAVANA	gene	ENSG00000116761.11	protein_coding	CTH
chr1	70430896	70431178	283	+	ENSEMBL	gene	ENSG00000278636.1	misc_RNA	RF00017
chr1	70445071	70445536	466	+	HAVANA	gene	ENSG00000271992.1	lincRNA	RP11-42O15.3
chr1	70530526	70531492	967	+	HAVANA	gene	ENSG00000233020.1	processed_pseudogene	RP11-42O15.2
chr1	70660657	70661265	609	-	HAVANA	gene	ENSG00000237033.2	processed_pseudogene	RP11-428K13.1
chr1	70706453	70786468	80016	+	HAVANA	gene	ENSG00000229051.1	lincRNA	RP5-952N6.1
chr1	70715933	70720289	4357	-	HAVANA	gene	ENSG00000226208.1	lincRNA	RP11-99H8.1
chr1	70852353	71047808	195456	-	HAVANA	gene	ENSG00000050628.20	protein_coding	PTGER3
chr1	70947379	70951493	4115	+	HAVANA	gene	ENSG00000235782.1	antisense	RP3-333A15.1
chr1	71005854	71006502	649	-	HAVANA	gene	ENSG00000269933.1	sense_intronic	RP3-333A15.2
chr1	71048855	71067184	18330	+	HAVANA	gene	ENSG00000235079.1	antisense	RP11-108P2.1
chr1	71063291	71081297	18007	-	HAVANA	gene	ENSG00000132485.13	protein_coding	ZRANB2
chr1	71067631	71067716	86	-	ENSEMBL	gene	ENSG00000207721.1	miRNA	MIR186
chr1	71081324	71489976	408653	+	HAVANA	gene	ENSG00000229956.10	processed_transcript	RP11-316C12.2
chr1	71367054	71367303	250	-	HAVANA	gene	ENSG00000226324.1	processed_pseudogene	RP11-115M14.1
chr1	71395940	72282734	886795	-	HAVANA	gene	ENSG00000172260.14	protein_coding	NEGR1
chr1	71570956	71573558	2603	+	HAVANA	gene	ENSG00000231985.1	antisense	RP11-82L20.1
chr1	71738173	71738354	182	+	HAVANA	gene	ENSG00000271618.1	processed_pseudogene	RP11-175G14.2
chr1	71794232	71837012	42781	-	HAVANA	gene	ENSG00000228853.1	sense_intronic	RP11-175G14.1
chr1	72274552	72275159	608	+	HAVANA	gene	ENSG00000233994.2	processed_pseudogene	RP5-1017O19.1
chr1	72301472	72301829	358	+	HAVANA	gene	ENSG00000227207.2	processed_pseudogene	RP11-292O17.1
chr1	72717663	72717769	107	-	ENSEMBL	gene	ENSG00000212366.1	snRNA	RNU6-1246P
chr1	72748921	72899140	150220	-	HAVANA	gene	ENSG00000225087.1	lincRNA	RP4-660H19.1
chr1	72765031	72791282	26252	+	HAVANA	gene	ENSG00000227016.3	lincRNA	RP11-262K1.1
chr1	72979014	72979314	301	-	HAVANA	gene	ENSG00000280317.1	TEC	RP11-25L19.1
chr1	73104792	73106282	1491	+	HAVANA	gene	ENSG00000229636.2	processed_pseudogene	RP11-438I12.1
chr1	73191604	73191855	252	-	ENSEMBL	gene	ENSG00000251825.1	misc_RNA	RN7SKP19
chr1	73306170	73355253	49084	+	HAVANA	gene	ENSG00000233973.6	lincRNA	RP4-598G3.1
chr1	73635216	73715214	79999	+	HAVANA	gene	ENSG00000223479.3	lincRNA	RP4-788P17.1
chr1	73749517	73749623	107	-	ENSEMBL	gene	ENSG00000200601.1	rRNA	RNA5SP50
chr1	73883714	73883822	109	+	ENSEMBL	gene	ENSG00000252005.2	snRNA	RNU4ATAC8P
chr1	74026015	74198187	172173	-	HAVANA	gene	ENSG00000162620.15	protein_coding	LRRIQ3
chr1	74198212	74234086	35875	+	HAVANA	gene	ENSG00000254685.6	protein_coding	FPGT
chr1	74198235	74543982	345748	+	HAVANA	gene	ENSG00000259030.6	protein_coding	FPGT-TNNI3K
chr1	74235401	74544428	309028	+	HAVANA	gene	ENSG00000116783.14	protein_coding	TNNI3K
chr1	74341579	74378802	37224	-	HAVANA	gene	ENSG00000237324.3	antisense	RP11-439H8.4
chr1	74468195	74469543	1349	+	HAVANA	gene	ENSG00000233894.1	antisense	RP4-650F12.2
chr1	74469878	74512614	42737	-	HAVANA	gene	ENSG00000162621.6	protein_coding	LRRC53
chr1	74568111	74673738	105628	-	HAVANA	gene	ENSG00000178965.13	protein_coding	ERICH3
chr1	74577430	74626098	48669	+	HAVANA	gene	ENSG00000234497.5	antisense	RP4-612J11.1
chr1	74698769	74699333	565	-	HAVANA	gene	ENSG00000272864.1	lincRNA	RP11-17E13.2
chr1	74705482	74733408	27927	-	HAVANA	gene	ENSG00000116791.13	protein_coding	CRYZ
chr1	74733152	74766678	33527	+	HAVANA	gene	ENSG00000162623.15	protein_coding	TYW3
chr1	74963314	74965118	1805	+	HAVANA	gene	ENSG00000229943.1	lincRNA	RP11-93N20.1
chr1	75122518	75123927	1410	-	HAVANA	gene	ENSG00000261213.1	lincRNA	RP11-510C10.4
chr1	75127830	75133058	5229	-	HAVANA	gene	ENSG00000224127.1	antisense	RP11-510C10.2
chr1	75128434	75161533	33100	+	HAVANA	gene	ENSG00000162624.14	protein_coding	LHX8
chr1	75129974	75132576	2603	-	HAVANA	gene	ENSG00000224149.1	antisense	RP11-510C10.3
chr1	75183045	75183147	103	+	ENSEMBL	gene	ENSG00000206999.1	snRNA	RNU6-622P
chr1	75202131	75611116	408986	-	HAVANA	gene	ENSG00000137968.16	protein_coding	SLC44A5
chr1	75521562	75522231	670	+	HAVANA	gene	ENSG00000224493.1	processed_pseudogene	RP11-87O11.1
chr1	75538015	75538119	105	-	ENSEMBL	gene	ENSG00000252338.1	snRNA	RNU6-503P
chr1	75582099	75582555	457	+	HAVANA	gene	ENSG00000213579.3	processed_pseudogene	RP4-595K12.1
chr1	75641346	75642087	742	-	HAVANA	gene	ENSG00000230863.2	processed_pseudogene	RP4-595K12.2
chr1	75710003	75724011	14009	-	HAVANA	gene	ENSG00000178193.5	antisense	RP4-682C21.5
chr1	75724347	75787575	63229	+	HAVANA	gene	ENSG00000117054.13	protein_coding	ACADM
chr1	75743423	75744776	1354	-	HAVANA	gene	ENSG00000181227.3	processed_pseudogene	RP4-682C21.2
chr1	75786197	75795079	8883	+	HAVANA	gene	ENSG00000137955.15	protein_coding	RABGGTB
chr1	75787072	75787150	79	+	ENSEMBL	gene	ENSG00000206620.1	snoRNA	SNORD45C
chr1	75787889	75787972	84	+	ENSEMBL	gene	ENSG00000207241.1	snoRNA	SNORD45A
chr1	75789477	75789548	72	+	ENSEMBL	gene	ENSG00000201487.1	snoRNA	SNORD45B
chr1	75796882	75913238	116357	+	HAVANA	gene	ENSG00000057468.6	protein_coding	MSH4
chr1	75918873	75932431	13559	-	HAVANA	gene	ENSG00000154007.6	protein_coding	ASB17
chr1	75932479	76019356	86878	+	HAVANA	gene	ENSG00000225605.2	lincRNA	RP11-550H2.1
chr1	76041691	76066228	24538	+	HAVANA	gene	ENSG00000230027.1	lincRNA	RP11-550H2.2
chr1	76074719	76634601	559883	+	HAVANA	gene	ENSG00000184005.10	protein_coding	ST6GALNAC3
chr1	76353583	76354246	664	-	HAVANA	gene	ENSG00000223905.1	processed_pseudogene	RP11-335E14.1
chr1	76636877	76637339	463	+	HAVANA	gene	ENSG00000272855.1	lincRNA	RP5-1102E8.3
chr1	76699789	76700538	750	+	HAVANA	gene	ENSG00000226415.1	processed_pseudogene	RP5-1102E8.2
chr1	76753135	76753240	106	+	ENSEMBL	gene	ENSG00000199921.1	snRNA	RNU6-161P
chr1	76758124	76779267	21144	-	HAVANA	gene	ENSG00000237552.1	lincRNA	RP11-415A20.1
chr1	76867441	77065711	198271	+	HAVANA	gene	ENSG00000117069.14	protein_coding	ST6GALNAC5
chr1	77060143	77060202	60	+	ENSEMBL	gene	ENSG00000276081.1	miRNA	MIR7156
chr1	77067920	77078482	10563	+	HAVANA	gene	ENSG00000230498.1	antisense	RP4-564M11.2
chr1	77088990	77219430	130441	-	HAVANA	gene	ENSG00000142892.14	protein_coding	PIGK
chr1	77129114	77129668	555	+	HAVANA	gene	ENSG00000226084.5	processed_pseudogene	RP4-706A16.3
chr1	77194825	77195395	571	+	HAVANA	gene	ENSG00000228187.1	processed_pseudogene	RP11-363H12.1
chr1	77282051	77559969	277919	+	HAVANA	gene	ENSG00000154027.18	protein_coding	AK5
chr1	77346046	77349585	3540	-	HAVANA	gene	ENSG00000233099.1	antisense	RP11-375A5.1
chr1	77420325	77420386	62	+	ENSEMBL	gene	ENSG00000251767.1	snRNA	RNU7-8P
chr1	77562416	77683419	121004	-	HAVANA	gene	ENSG00000036549.12	protein_coding	ZZZ3
chr1	77614869	77614952	84	+	ENSEMBL	gene	ENSG00000251785.1	rRNA	RNA5SP20
chr1	77645324	77645618	295	+	ENSEMBL	gene	ENSG00000243437.3	misc_RNA	RN7SL370P
chr1	77695987	77759852	63866	-	HAVANA	gene	ENSG00000077254.14	protein_coding	USP33
chr1	77773865	77774864	1000	-	HAVANA	gene	ENSG00000232672.1	processed_pseudogene	RP4-706L14.2
chr1	77779624	77879539	99916	+	HAVANA	gene	ENSG00000180488.15	protein_coding	MIGA1
chr1	77779904	77779999	96	+	ENSEMBL	gene	ENSG00000222849.1	rRNA	RNA5SP21
chr1	77810861	77811781	921	-	HAVANA	gene	ENSG00000219201.4	processed_pseudogene	RP11-181C21.4
chr1	77847110	77848802	1693	+	HAVANA	gene	ENSG00000235613.2	processed_pseudogene	RP11-181C21.5
chr1	77853355	77853893	539	+	HAVANA	gene	ENSG00000232015.2	processed_pseudogene	RP11-181C21.6
chr1	77881348	77889539	8192	-	HAVANA	gene	ENSG00000235927.4	antisense	NEXN-AS1
chr1	77888513	77943895	55383	+	HAVANA	gene	ENSG00000162614.18	protein_coding	NEXN
chr1	77944055	77979110	35056	-	HAVANA	gene	ENSG00000162613.16	protein_coding	FUBP1
chr1	77979175	78017964	38790	+	HAVANA	gene	ENSG00000162616.8	protein_coding	DNAJB4
chr1	77979542	78138449	158908	+	HAVANA	gene	ENSG00000137960.5	protein_coding	GIPC2
chr1	78004346	78004554	209	-	HAVANA	gene	ENSG00000273338.1	antisense	RP11-386I14.4
chr1	78043383	78044148	766	-	HAVANA	gene	ENSG00000213561.4	processed_pseudogene	RP11-386I14.2
chr1	78088988	78089083	96	-	ENSEMBL	gene	ENSG00000251958.1	snRNA	RNU6-1102P
chr1	78091499	78092054	556	+	HAVANA	gene	ENSG00000213560.4	processed_pseudogene	RP11-386I14.3
chr1	78094807	78094915	109	-	ENSEMBL	gene	ENSG00000202263.1	rRNA	RNA5SP22
chr1	78170481	78171237	757	-	HAVANA	gene	ENSG00000233333.2	processed_pseudogene	RP11-472F19.2
chr1	78229599	78369464	139866	+	HAVANA	gene	ENSG00000237413.5	processed_transcript	RP11-183M13.1
chr1	78303884	78539749	235866	+	HAVANA	gene	ENSG00000122420.9	protein_coding	PTGFR
chr1	78317157	78317263	107	-	HAVANA	gene	ENSG00000227556.1	unprocessed_pseudogene	RP11-472F19.1
chr1	78375164	78375268	105	-	ENSEMBL	gene	ENSG00000212308.1	rRNA	RNA5SP23
chr1	78619922	78646145	26224	+	HAVANA	gene	ENSG00000137959.15	protein_coding	IFI44L
chr1	78649796	78664078	14283	+	HAVANA	gene	ENSG00000137965.10	protein_coding	IFI44
chr1	78666272	78666695	424	+	HAVANA	gene	ENSG00000238015.2	processed_pseudogene	RP4-641G12.3
chr1	78749073	78750659	1587	+	HAVANA	gene	ENSG00000235400.1	processed_pseudogene	RP4-641G12.4
chr1	78889764	79006718	116955	-	HAVANA	gene	ENSG00000162618.13	protein_coding	ADGRL4
chr1	79054945	79056055	1111	-	HAVANA	gene	ENSG00000230787.1	processed_pseudogene	RP11-548C21.1
chr1	79323769	79324852	1084	-	HAVANA	gene	ENSG00000282898.1	lincRNA	RP4-726F1.2
chr1	79323769	79324863	1095	+	HAVANA	gene	ENSG00000235011.2	lincRNA	RP4-726F1.1
chr1	79325008	79346445	21438	+	HAVANA	gene	ENSG00000285462.1	lincRNA	RP4-726F1.3
chr1	79521080	79522203	1124	+	HAVANA	gene	ENSG00000232676.1	processed_pseudogene	ADH5P2
chr1	79967733	80051404	83672	-	HAVANA	gene	ENSG00000285409.1	lincRNA	RP11-466L22.1
chr1	80092103	80093237	1135	-	HAVANA	gene	ENSG00000235756.2	processed_pseudogene	RP11-339A11.1
chr1	80114943	80116918	1976	+	HAVANA	gene	ENSG00000260322.1	lincRNA	RP11-339A11.2
chr1	80124004	80124361	358	+	HAVANA	gene	ENSG00000277670.1	unprocessed_pseudogene	RP11-339A11.3
chr1	80283352	80283970	619	+	HAVANA	gene	ENSG00000236407.1	processed_pseudogene	RP11-320E2.1
chr1	80373364	80374621	1258	-	HAVANA	gene	ENSG00000225598.1	lincRNA	RP11-339D23.1
chr1	80451083	80452004	922	-	HAVANA	gene	ENSG00000213559.4	processed_pseudogene	RP11-115A15.3
chr1	80464301	80464718	418	-	HAVANA	gene	ENSG00000227062.2	processed_pseudogene	RP11-115A15.4
chr1	80495903	80496233	331	+	HAVANA	gene	ENSG00000234108.1	processed_pseudogene	RP11-115A15.2
chr1	80534978	80584363	49386	-	HAVANA	gene	ENSG00000224326.1	lincRNA	RP5-933B4.1
chr1	80535755	80646788	111034	+	HAVANA	gene	ENSG00000234184.5	lincRNA	RP5-887A10.1
chr1	81080790	81081171	382	+	HAVANA	gene	ENSG00000227937.1	processed_pseudogene	RP11-2B19.1
chr1	81098267	81099005	739	-	HAVANA	gene	ENSG00000229752.1	processed_pseudogene	RP5-831K15.1
chr1	81208568	81209210	643	+	HAVANA	gene	ENSG00000235089.1	processed_pseudogene	RP11-432D22.1
chr1	81209834	81222076	12243	+	HAVANA	gene	ENSG00000285179.1	lincRNA	RP3-445O10.1
chr1	81251789	81252096	308	+	ENSEMBL	gene	ENSG00000223026.1	misc_RNA	RN7SKP247
chr1	81306160	81992436	686277	+	HAVANA	gene	ENSG00000117114.19	protein_coding	ADGRL2
chr1	81426456	81427605	1150	+	HAVANA	gene	ENSG00000224494.1	processed_pseudogene	RP11-159J16.1
chr1	81501794	81503468	1675	+	HAVANA	gene	ENSG00000227288.3	processed_pseudogene	RP5-837I24.1
chr1	81505099	81506296	1198	+	HAVANA	gene	ENSG00000227960.1	sense_intronic	RP5-837I24.6
chr1	81513880	81557702	43823	-	HAVANA	gene	ENSG00000234953.2	antisense	RP5-837I24.2
chr1	81557121	81557832	712	-	HAVANA	gene	ENSG00000242598.1	processed_pseudogene	RP5-837I24.3
chr1	81585941	81625713	39773	-	HAVANA	gene	ENSG00000236676.1	antisense	RP5-837I24.4
chr1	81596157	81596506	350	-	HAVANA	gene	ENSG00000234683.1	processed_pseudogene	RP5-837I24.5
chr1	81721693	81723068	1376	+	HAVANA	gene	ENSG00000215875.4	transcribed_processed_pseudogene	RP11-100D1.1
chr1	82215220	82261133	45914	-	HAVANA	gene	ENSG00000233290.1	lincRNA	RP11-147G16.1
chr1	82903183	83166815	263633	+	HAVANA	gene	ENSG00000230817.5	lincRNA	RP4-601K24.1
chr1	82973882	82986208	12327	-	HAVANA	gene	ENSG00000236268.5	lincRNA	RP11-170N11.1
chr1	83445967	83462687	16721	+	HAVANA	gene	ENSG00000231364.2	lincRNA	RP11-413G15.1
chr1	83575776	83861023	285248	-	HAVANA	gene	ENSG00000233008.5	lincRNA	RP11-475O6.1
chr1	83790280	83801465	11186	+	HAVANA	gene	ENSG00000237076.1	lincRNA	RP5-836J3.1
chr1	83865028	83999150	134123	-	HAVANA	gene	ENSG00000137941.16	protein_coding	TTLL7
chr1	83979118	83984300	5183	-	HAVANA	gene	ENSG00000233061.1	sense_intronic	RP4-552O12.2
chr1	84015865	84018371	2507	-	HAVANA	gene	ENSG00000229486.2	processed_pseudogene	RP4-552O12.1
chr1	84038529	84065031	26503	+	HAVANA	gene	ENSG00000285201.1	lincRNA	RP4-552O12.3
chr1	84076331	84077931	1601	-	HAVANA	gene	ENSG00000271576.1	lincRNA	RP11-486G15.2
chr1	84078062	84238498	160437	+	HAVANA	gene	ENSG00000142875.19	protein_coding	PRKACB
chr1	84085741	84086233	493	+	HAVANA	gene	ENSG00000213540.3	processed_pseudogene	RP11-486G15.1
chr1	84244334	84244577	244	+	HAVANA	gene	ENSG00000226970.2	processed_pseudogene	RP11-82H13.2
chr1	84277321	84277457	137	+	ENSEMBL	gene	ENSG00000199959.1	snoRNA	RF00410
chr1	84298366	84389957	91592	+	HAVANA	gene	ENSG00000203943.8	protein_coding	SAMD13
chr1	84344678	84349939	5262	+	HAVANA	gene	ENSG00000249237.5	transcribed_unitary_pseudogene	RP11-376N17.4
chr1	84363706	84397831	34126	-	HAVANA	gene	ENSG00000240520.6	transcribed_unitary_pseudogene	UOX
chr1	84398532	84415018	16487	+	HAVANA	gene	ENSG00000137976.7	protein_coding	DNASE2B
chr1	84477039	84479157	2119	+	HAVANA	gene	ENSG00000285361.1	lincRNA	RP11-275B14.1
chr1	84479259	84497790	18532	+	HAVANA	gene	ENSG00000117133.10	protein_coding	RPF1
chr1	84498325	84506565	8241	-	HAVANA	gene	ENSG00000174021.10	protein_coding	GNG5
chr1	84506300	84566194	59895	+	HAVANA	gene	ENSG00000122432.17	protein_coding	SPATA1
chr1	84549606	84574480	24875	-	HAVANA	gene	ENSG00000117151.12	protein_coding	CTBS
chr1	84574129	84583620	9492	+	HAVANA	gene	ENSG00000284882.1	bidirectional_promoter_lncRNA	RP11-118B23.6
chr1	84607099	84610697	3599	+	HAVANA	gene	ENSG00000285374.1	lincRNA	RP11-118B23.7
chr1	84628230	84635020	6791	-	HAVANA	gene	ENSG00000180869.4	lincRNA	C1orf180
chr1	84636158	84637106	949	-	HAVANA	gene	ENSG00000232622.1	processed_pseudogene	RP11-484D4.3
chr1	84643707	84690803	47097	-	HAVANA	gene	ENSG00000117155.16	protein_coding	SSX2IP
chr1	84785427	84786714	1288	+	HAVANA	gene	ENSG00000285325.1	lincRNA	RP4-604P14.2
chr1	84811602	84893213	81612	-	HAVANA	gene	ENSG00000171517.5	protein_coding	LPAR3
chr1	84925583	84997113	71531	-	HAVANA	gene	ENSG00000153898.12	protein_coding	MCOLN2
chr1	84999147	85133138	133992	+	HAVANA	gene	ENSG00000162643.12	protein_coding	WDR63
chr1	85018082	85048499	30418	-	HAVANA	gene	ENSG00000055732.12	protein_coding	MCOLN3
chr1	85133794	85133873	80	+	ENSEMBL	gene	ENSG00000266110.1	miRNA	MIR4423
chr1	85152487	85154203	1717	-	HAVANA	gene	ENSG00000280099.1	TEC	RP11-33E12.2
chr1	85156873	85201046	44174	-	HAVANA	gene	ENSG00000097096.8	protein_coding	SYDE2
chr1	85249953	85259672	9720	-	HAVANA	gene	ENSG00000162642.13	protein_coding	C1orf52
chr1	85264296	85264402	107	+	ENSEMBL	gene	ENSG00000223254.1	misc_RNA	RF00019
chr1	85266248	85277090	10843	-	HAVANA	gene	ENSG00000142867.12	protein_coding	BCL10
chr1	85276715	85448124	171410	+	HAVANA	gene	ENSG00000223653.5	antisense	RP11-131L23.1
chr1	85318481	85578363	259883	-	HAVANA	gene	ENSG00000153904.19	protein_coding	DDAH1
chr1	85435175	85435284	110	-	ENSEMBL	gene	ENSG00000199459.1	misc_RNA	RF00019
chr1	85467295	85467660	366	+	HAVANA	gene	ENSG00000273264.1	lincRNA	RP11-131L23.2
chr1	85482281	85578250	95970	-	HAVANA	gene	ENSG00000282057.1	lincRNA	RP4-621F18.2
chr1	85578500	85578742	243	-	HAVANA	gene	ENSG00000272691.1	lincRNA	RP11-290M5.4
chr1	85580761	85583962	3202	+	HAVANA	gene	ENSG00000142871.16	protein_coding	CYR61
chr1	85592280	85592356	77	+	ENSEMBL	gene	ENSG00000199934.1	snoRNA	RF00136
chr1	85599131	85600734	1604	+	HAVANA	gene	ENSG00000230285.1	lincRNA	RP11-290M5.2
chr1	85649423	85708433	59011	-	HAVANA	gene	ENSG00000117174.10	protein_coding	ZNHIT6
chr1	85729233	86156943	427711	-	HAVANA	gene	ENSG00000171502.14	protein_coding	COL24A1
chr1	85883680	85883798	119	-	ENSEMBL	gene	ENSG00000201620.1	rRNA	RNA5SP51
chr1	86029854	86030589	736	+	HAVANA	gene	ENSG00000229505.1	processed_pseudogene	RP4-682E18.1
chr1	86288704	86320711	32008	-	HAVANA	gene	ENSG00000285210.1	lincRNA	RP5-977L11.2
chr1	86346824	86396342	49519	-	HAVANA	gene	ENSG00000122417.15	protein_coding	ODF2L
chr1	86357632	86357687	56	-	ENSEMBL	gene	ENSG00000278281.1	miRNA	MIR7856
chr1	86404176	86404866	691	-	HAVANA	gene	ENSG00000231349.2	processed_pseudogene	RP11-444C12.1
chr1	86424086	86456558	32473	+	HAVANA	gene	ENSG00000137975.7	protein_coding	CLCA2
chr1	86468368	86500289	31922	+	HAVANA	gene	ENSG00000016490.15	protein_coding	CLCA1
chr1	86547078	86580754	33677	+	HAVANA	gene	ENSG00000016602.9	protein_coding	CLCA4
chr1	86552625	86553342	718	-	HAVANA	gene	ENSG00000224466.1	processed_pseudogene	RP4-651E10.3
chr1	86571181	86693203	122023	-	HAVANA	gene	ENSG00000236915.1	antisense	RP4-651E10.4
chr1	86634273	86655376	21104	+	HAVANA	gene	ENSG00000153923.10	transcribed_unprocessed_pseudogene	CLCA3P
chr1	86703502	86704462	961	-	HAVANA	gene	ENSG00000261737.1	antisense	RP4-612B15.3
chr1	86704570	86748184	43615	+	HAVANA	gene	ENSG00000097033.14	protein_coding	SH3GLB1
chr1	86784913	86785467	555	+	HAVANA	gene	ENSG00000230721.1	processed_pseudogene	RP4-612B15.2
chr1	86821558	86834169	12612	-	HAVANA	gene	ENSG00000284846.1	lincRNA	RP11-277G24.1
chr1	86862445	86914424	51980	-	HAVANA	gene	ENSG00000183291.15	protein_coding	SEP15
chr1	86914648	87109998	195351	+	HAVANA	gene	ENSG00000153936.16	protein_coding	HS2ST1
chr1	86932199	86934891	2693	-	HAVANA	gene	ENSG00000267734.1	antisense	RP4-604K5.3
chr1	86993009	87169204	176196	+	HAVANA	gene	ENSG00000267561.2	protein_coding	RP5-1052I5.2
chr1	87044935	87045871	937	-	HAVANA	gene	ENSG00000235251.2	processed_pseudogene	RP11-384B12.2
chr1	87045875	87046700	826	+	HAVANA	gene	ENSG00000225568.1	processed_pseudogene	RP11-384B12.3
chr1	87129765	87169198	39434	+	HAVANA	gene	ENSG00000267272.5	lincRNA	RP5-1052I5.1
chr1	87212669	87264741	52073	+	HAVANA	gene	ENSG00000284240.1	lincRNA	RP5-1043L3.1
chr1	87328468	87348923	20456	+	HAVANA	gene	ENSG00000143013.12	protein_coding	LMO4
chr1	87353524	87371655	18132	-	HAVANA	gene	ENSG00000227290.1	lincRNA	RP4-544H6.2
chr1	87453240	87453373	134	-	ENSEMBL	gene	ENSG00000199318.1	rRNA	RNA5SP52
chr1	87620803	88685204	1064402	-	HAVANA	gene	ENSG00000237505.7	antisense	RP11-76N22.2
chr1	87805286	87808372	3087	-	HAVANA	gene	ENSG00000279778.1	TEC	RP11-60A14.1
chr1	88313153	88313302	150	+	HAVANA	gene	ENSG00000270507.1	processed_pseudogene	CTA-21C21.1
chr1	88477828	88478114	287	-	ENSEMBL	gene	ENSG00000239504.3	misc_RNA	RN7SL583P
chr1	88498309	88498676	368	-	HAVANA	gene	ENSG00000230053.2	processed_pseudogene	RP11-76N22.1
chr1	88520000	88520170	171	+	ENSEMBL	gene	ENSG00000274321.1	misc_RNA	RF02271
chr1	88577880	88578201	322	+	HAVANA	gene	ENSG00000237959.1	processed_pseudogene	RP11-76N22.3
chr1	88684222	88836255	152034	+	HAVANA	gene	ENSG00000065243.19	protein_coding	PKN2
chr1	88816779	88816885	107	+	ENSEMBL	gene	ENSG00000207234.1	snRNA	RNU6-125P
chr1	88829102	88829419	318	+	HAVANA	gene	ENSG00000241975.1	processed_pseudogene	RP5-905H16.2
chr1	89052319	89065360	13042	-	HAVANA	gene	ENSG00000117228.9	protein_coding	GBP1
chr1	89104285	89104767	483	-	HAVANA	gene	ENSG00000234518.2	processed_pseudogene	RP5-838N20.6
chr1	89106132	89150456	44325	-	HAVANA	gene	ENSG00000162645.12	protein_coding	GBP2
chr1	89131751	89176040	44290	-	HAVANA	gene	ENSG00000213512.1	protein_coding	GBP7
chr1	89181148	89198932	17785	-	HAVANA	gene	ENSG00000162654.8	protein_coding	GBP4
chr1	89198714	89207040	8327	+	HAVANA	gene	ENSG00000284734.1	antisense	RP4-620F22.3
chr1	89203280	89203464	185	-	HAVANA	gene	ENSG00000284637.1	unprocessed_pseudogene	RP5-838N20.5
chr1	89258950	89272804	13855	-	HAVANA	gene	ENSG00000154451.14	protein_coding	GBP5
chr1	89260582	89269754	9173	+	HAVANA	gene	ENSG00000237568.1	antisense	RP4-620F22.2
chr1	89289676	89290337	662	-	HAVANA	gene	ENSG00000238081.1	processed_pseudogene	RP5-908D6.3
chr1	89324522	89334880	10359	+	HAVANA	gene	ENSG00000233235.1	unprocessed_pseudogene	RP5-908D6.1
chr1	89364058	89386461	22404	+	HAVANA	gene	ENSG00000183347.14	protein_coding	GBP6
chr1	89394033	89394665	633	+	HAVANA	gene	ENSG00000215874.3	processed_pseudogene	RP4-644F6.2
chr1	89407679	89426243	18565	+	HAVANA	gene	ENSG00000225492.6	transcribed_unprocessed_pseudogene	RP4-644F6.3
chr1	89524836	89597864	73029	+	HAVANA	gene	ENSG00000197147.13	protein_coding	LRRC8B
chr1	89583241	89632894	49654	-	HAVANA	gene	ENSG00000231999.6	antisense	RP5-1007M22.2
chr1	89629725	89676386	46662	+	HAVANA	gene	ENSG00000230735.1	sense_intronic	RP11-413E1.4
chr1	89633072	89769903	136832	+	HAVANA	gene	ENSG00000171488.14	protein_coding	LRRC8C
chr1	89633140	89933250	300111	+	HAVANA	gene	ENSG00000271949.1	protein_coding	RP11-302M6.4
chr1	89661212	89661353	142	-	HAVANA	gene	ENSG00000226394.2	processed_pseudogene	RP11-413E1.2
chr1	89993593	89994321	729	-	HAVANA	gene	ENSG00000228175.3	processed_pseudogene	RP11-302M6.3
chr1	89995112	90035531	40420	+	HAVANA	gene	ENSG00000162664.16	protein_coding	ZNF326
chr1	90253456	90253559	104	-	ENSEMBL	gene	ENSG00000212459.1	snRNA	RNU6-695P
chr1	90510910	90533472	22563	-	HAVANA	gene	ENSG00000229201.1	lincRNA	RP5-827O9.1
chr1	90657750	90657964	215	+	ENSEMBL	gene	ENSG00000199666.2	snoRNA	SNORD3G
chr1	95310928	95318263	7336	-	HAVANA	gene	ENSG00000228504.1	lincRNA	RP4-586O15.1
chr1	95351251	95352254	1004	-	HAVANA	gene	ENSG00000230434.1	lincRNA	RP11-14O19.1
chr1	95356229	95381000	24772	-	HAVANA	gene	ENSG00000237954.7	lincRNA	RP11-14O19.2
chr1	95474737	95479356	4620	+	HAVANA	gene	ENSG00000233907.1	lincRNA	RP4-617C6.1
chr1	95510116	95782342	272227	+	HAVANA	gene	ENSG00000228971.2	lincRNA	RP11-286B14.1
chr1	95743096	95759470	16375	+	HAVANA	gene	ENSG00000271252.1	lincRNA	RP11-286B14.2
chr1	95937901	96022880	84980	+	HAVANA	gene	ENSG00000237435.9	lincRNA	RP11-147C23.1
chr1	96225901	96226060	160	+	ENSEMBL	gene	ENSG00000200800.1	snRNA	RNU1-130P
chr1	96254069	96374125	120057	-	HAVANA	gene	ENSG00000231987.1	lincRNA	RP5-898J17.1
chr1	96390652	96391393	742	+	HAVANA	gene	ENSG00000225923.1	processed_pseudogene	RP4-736I12.1
chr1	96418594	96418933	340	+	HAVANA	gene	ENSG00000234422.1	processed_pseudogene	RP4-736I12.2
chr1	96446930	96448318	1389	+	HAVANA	gene	ENSG00000228502.1	processed_pseudogene	EEF1AL9
chr1	96583209	96583527	319	+	ENSEMBL	gene	ENSG00000241992.3	misc_RNA	RN7SL831P
chr1	96584422	96584727	306	-	HAVANA	gene	ENSG00000234226.5	processed_pseudogene	RP5-871P9.1
chr1	96678874	96679620	747	-	HAVANA	gene	ENSG00000137970.7	processed_pseudogene	RP11-122C9.1
chr1	96695856	96696167	312	-	ENSEMBL	gene	ENSG00000223229.1	misc_RNA	RN7SKP270
chr1	96721665	96823738	102074	+	HAVANA	gene	ENSG00000117569.18	protein_coding	PTBP2
chr1	97077743	97995000	917258	-	HAVANA	gene	ENSG00000188641.13	protein_coding	DPYD
chr1	97095923	97322955	227033	+	HAVANA	gene	ENSG00000232878.3	antisense	RP11-526F14.1
chr1	97394154	97420141	25988	-	HAVANA	gene	ENSG00000232542.1	sense_intronic	RP11-359C24.1
chr1	97545701	97546958	1258	+	HAVANA	gene	ENSG00000228057.1	processed_pseudogene	RP11-145D11.2
chr1	97585862	97586294	433	+	HAVANA	gene	ENSG00000226128.1	processed_pseudogene	RP11-145D11.1
chr1	97774669	97775026	358	+	HAVANA	gene	ENSG00000230718.1	processed_pseudogene	RP11-272L13.2
chr1	97796921	97798066	1146	+	HAVANA	gene	ENSG00000235777.1	antisense	RP11-272L13.1
chr1	97855575	97856825	1251	+	HAVANA	gene	ENSG00000270911.1	processed_pseudogene	RP11-272L13.4
chr1	97933474	98049863	116390	-	HAVANA	gene	ENSG00000225206.9	lincRNA	MIR137HG
chr1	97967005	97968814	1810	-	HAVANA	gene	ENSG00000259946.1	lincRNA	RP11-490G2.2
chr1	98045242	98045351	110	-	ENSEMBL	gene	ENSG00000284247.1	miRNA	MIR2682
chr1	98046070	98046171	102	-	ENSEMBL	gene	ENSG00000284202.1	miRNA	MIR137
chr1	98077000	98077468	469	+	HAVANA	gene	ENSG00000233557.2	processed_pseudogene	RP4-672J20.1
chr1	98210747	98272658	61912	+	HAVANA	gene	ENSG00000226053.1	lincRNA	RP5-1070A16.1
chr1	98660388	98661059	672	-	HAVANA	gene	ENSG00000280040.1	TEC	RP11-296E3.2
chr1	98661701	98760500	98800	+	HAVANA	gene	ENSG00000162627.16	protein_coding	SNX7
chr1	98890245	99005032	114788	-	HAVANA	gene	ENSG00000117598.11	protein_coding	PLPPR5
chr1	99004276	99148852	144577	+	HAVANA	gene	ENSG00000232825.1	antisense	RP5-896L10.1
chr1	99008218	99008474	257	+	HAVANA	gene	ENSG00000227034.1	processed_pseudogene	RP11-234N17.1
chr1	99263953	99309590	45638	+	HAVANA	gene	ENSG00000117600.12	protein_coding	PLPPR4
chr1	99464378	99464776	399	+	HAVANA	gene	ENSG00000233983.2	processed_pseudogene	RP4-735N21.1
chr1	99472332	99600995	128664	-	HAVANA	gene	ENSG00000224445.3	lincRNA	RP11-413P11.1
chr1	99645943	99694541	48599	+	HAVANA	gene	ENSG00000099260.10	protein_coding	PALMD
chr1	99698242	99699178	937	+	HAVANA	gene	ENSG00000223656.1	processed_pseudogene	RP4-684L20.2
chr1	99708632	99766631	58000	-	HAVANA	gene	ENSG00000156869.13	protein_coding	FRRS1
chr1	99784740	99784885	146	-	ENSEMBL	gene	ENSG00000201491.1	snRNA	RNU4-75P
chr1	99791662	99791753	92	+	ENSEMBL	gene	ENSG00000202254.1	misc_RNA	RF00019
chr1	99842610	99842761	152	+	HAVANA	gene	ENSG00000231996.1	processed_pseudogene	RP4-581O6.1
chr1	99850084	99924023	73940	+	HAVANA	gene	ENSG00000162688.16	protein_coding	AGL
chr1	99968383	99969864	1482	-	HAVANA	gene	ENSG00000228084.1	antisense	RP5-884G6.2
chr1	99969351	100035637	66287	+	HAVANA	gene	ENSG00000117620.14	protein_coding	SLC35A3
chr1	99970011	100083321	113311	+	HAVANA	gene	ENSG00000283761.1	protein_coding	RP4-714D9.5
chr1	99978939	99979045	107	+	ENSEMBL	gene	ENSG00000212248.1	snRNA	RNU6-750P
chr1	100000637	100000739	103	-	ENSEMBL	gene	ENSG00000202259.1	snRNA	RNU6-1318P
chr1	100038097	100083377	45281	+	HAVANA	gene	ENSG00000156875.13	protein_coding	MFSD14A
chr1	100057990	100084471	26482	-	HAVANA	gene	ENSG00000241073.1	antisense	RP4-714D9.2
chr1	100083563	100132955	49393	-	HAVANA	gene	ENSG00000156876.9	protein_coding	SASS6
chr1	100099239	100099490	252	+	HAVANA	gene	ENSG00000226952.1	processed_pseudogene	RP4-714D9.4
chr1	100133150	100150497	17348	+	HAVANA	gene	ENSG00000122435.9	protein_coding	TRMT13
chr1	100148449	100178273	29825	-	HAVANA	gene	ENSG00000122477.12	protein_coding	LRRC39
chr1	100186919	100249834	62916	-	HAVANA	gene	ENSG00000137992.14	protein_coding	DBT
chr1	100196816	100197051	236	+	HAVANA	gene	ENSG00000271415.1	processed_pseudogene	RP11-305E17.7
chr1	100213293	100213670	378	+	HAVANA	gene	ENSG00000225169.1	processed_pseudogene	RP11-305E17.5
chr1	100249090	100249311	222	+	HAVANA	gene	ENSG00000230287.3	processed_pseudogene	RP11-305E17.4
chr1	100264009	100266120	2112	-	HAVANA	gene	ENSG00000224616.1	antisense	RP11-305E17.6
chr1	100266207	100292769	26563	+	HAVANA	gene	ENSG00000137996.12	protein_coding	RTCA
chr1	100281241	100281308	68	+	ENSEMBL	gene	ENSG00000207750.1	miRNA	MIR553
chr1	100331804	100332617	814	-	HAVANA	gene	ENSG00000215871.2	processed_pseudogene	RP5-837M10.1
chr1	100344477	100345242	766	+	HAVANA	gene	ENSG00000223906.1	lincRNA	RP5-837M10.2
chr1	100345001	100520278	175278	+	HAVANA	gene	ENSG00000079335.19	protein_coding	CDC14A
chr1	100393033	100394026	994	-	HAVANA	gene	ENSG00000234332.1	processed_pseudogene	RP5-837M10.3
chr1	100462399	100485997	23599	-	HAVANA	gene	ENSG00000228086.1	antisense	RP5-837M10.4
chr1	100538137	100542018	3882	+	HAVANA	gene	ENSG00000181656.6	protein_coding	GPR88
chr1	100586649	100587431	783	-	HAVANA	gene	ENSG00000213421.4	processed_pseudogene	RP11-84O12.2
chr1	100627049	100640613	13565	-	HAVANA	gene	ENSG00000230402.2	lincRNA	RP11-84O12.4
chr1	100651947	100652267	321	+	HAVANA	gene	ENSG00000224685.1	processed_pseudogene	RP11-84O12.3
chr1	100719742	100739045	19304	+	HAVANA	gene	ENSG00000162692.10	protein_coding	VCAM1
chr1	100872372	100895998	23627	-	HAVANA	gene	ENSG00000162694.13	protein_coding	EXTL2
chr1	100894928	100895356	429	+	HAVANA	gene	ENSG00000273204.1	antisense	RP4-549L20.3
chr1	100896076	100981753	85678	+	HAVANA	gene	ENSG00000162695.11	protein_coding	SLC30A7
chr1	100941017	100941995	979	-	HAVANA	gene	ENSG00000230946.3	processed_pseudogene	RP4-549L20.2
chr1	100989623	101026088	36466	-	HAVANA	gene	ENSG00000117543.20	protein_coding	DPH5
chr1	100995473	100996260	788	+	HAVANA	gene	ENSG00000235795.1	antisense	RP11-421L21.2
chr1	101025878	101087268	61391	+	HAVANA	gene	ENSG00000233184.6	antisense	RP11-421L21.3
chr1	101133153	101133339	187	+	ENSEMBL	gene	ENSG00000252765.1	scaRNA	RF00424
chr1	101190520	101190994	475	+	HAVANA	gene	ENSG00000271578.1	processed_pseudogene	RP5-1033H2.1
chr1	101235683	101236528	846	-	HAVANA	gene	ENSG00000225938.1	antisense	RP4-575N6.4
chr1	101236888	101241518	4631	+	HAVANA	gene	ENSG00000170989.8	protein_coding	S1PR1
chr1	101243158	101243749	592	+	HAVANA	gene	ENSG00000260940.1	sense_overlapping	RP4-575N6.5
chr1	101256274	101256616	343	+	HAVANA	gene	ENSG00000228399.1	processed_pseudogene	RP4-575N6.2
chr1	101270875	101271363	489	-	HAVANA	gene	ENSG00000173810.9	processed_pseudogene	RP4-575N6.3
chr1	101323337	101390303	66967	+	HAVANA	gene	ENSG00000231671.1	lincRNA	RP11-157N3.1
chr1	101639548	101787572	148025	+	HAVANA	gene	ENSG00000226715.2	lincRNA	RP11-411H5.1
chr1	101728642	101728737	96	-	ENSEMBL	gene	ENSG00000252530.1	snRNA	RNU6-965P
chr1	101786340	101787219	880	-	HAVANA	gene	ENSG00000183298.5	processed_pseudogene	RP11-556K13.1
chr1	101802574	101997030	194457	-	HAVANA	gene	ENSG00000118733.16	protein_coding	OLFM3
chr1	101859851	101859957	107	+	ENSEMBL	gene	ENSG00000252717.1	snRNA	RNU6-352P
chr1	101882516	101882894	379	+	HAVANA	gene	ENSG00000271277.1	processed_pseudogene	RP11-82O2.2
chr1	101893105	101894047	943	+	HAVANA	gene	ENSG00000162699.5	processed_pseudogene	RP11-82O2.1
chr1	102199739	102389630	189892	-	HAVANA	gene	ENSG00000233359.1	lincRNA	RP11-202K23.1
chr1	102763322	102853842	90521	-	HAVANA	gene	ENSG00000230864.1	lincRNA	RP5-936J12.1
chr1	102876467	103108872	232406	-	HAVANA	gene	ENSG00000060718.21	protein_coding	COL11A1
chr1	103100143	103100704	562	-	HAVANA	gene	ENSG00000234257.1	processed_pseudogene	RP11-34I24.1
chr1	103414879	103425465	10587	+	HAVANA	gene	ENSG00000230759.1	lincRNA	RP11-153F1.2
chr1	103418079	103525483	107405	-	HAVANA	gene	ENSG00000224613.6	bidirectional_promoter_lncRNA	RP11-153F1.1
chr1	103523562	103523879	318	+	ENSEMBL	gene	ENSG00000222069.1	misc_RNA	RN7SKP285
chr1	103525691	103555239	29549	+	HAVANA	gene	ENSG00000185946.15	protein_coding	RNPC3
chr1	103553815	103579534	25720	+	HAVANA	gene	ENSG00000240038.6	protein_coding	AMY2B
chr1	103569553	103570674	1122	+	HAVANA	gene	ENSG00000236085.1	processed_pseudogene	RP5-1108M17.2
chr1	103616811	103625780	8970	+	HAVANA	gene	ENSG00000243480.7	protein_coding	AMY2A
chr1	103655290	103664554	9265	+	HAVANA	gene	ENSG00000237763.9	protein_coding	AMY1A
chr1	103668071	103668268	198	-	HAVANA	gene	ENSG00000234441.1	unprocessed_pseudogene	RP5-1108M17.5
chr1	103687415	103696680	9266	-	HAVANA	gene	ENSG00000174876.16	protein_coding	AMY1B
chr1	103713723	103719871	6149	+	HAVANA	gene	ENSG00000227408.1	unprocessed_pseudogene	AMYP1
chr1	103750406	103758690	8285	+	HAVANA	gene	ENSG00000187733.6	protein_coding	AMY1C
chr1	103926567	103927806	1240	+	HAVANA	gene	ENSG00000225191.1	processed_pseudogene	RP11-97C18.1
chr1	104072983	104226678	153696	+	HAVANA	gene	ENSG00000215869.4	transcribed_processed_pseudogene	RP11-364B6.2
chr1	104153306	104153830	525	-	HAVANA	gene	ENSG00000228347.1	processed_pseudogene	RP11-364B6.3
chr1	105433994	105434821	828	+	HAVANA	gene	ENSG00000225036.1	processed_pseudogene	RP11-414B7.1
chr1	105587575	105618958	31384	-	HAVANA	gene	ENSG00000230768.7	lincRNA	RP11-251P6.1
chr1	105698039	105698218	180	+	HAVANA	gene	ENSG00000227850.1	processed_pseudogene	RP11-123D12.1
chr1	105890693	105891430	738	-	HAVANA	gene	ENSG00000237897.2	processed_pseudogene	RP11-90H3.2
chr1	105891739	105893517	1779	+	HAVANA	gene	ENSG00000232952.1	processed_pseudogene	RP11-90H3.1
chr1	105927624	106028277	100654	-	HAVANA	gene	ENSG00000233047.6	lincRNA	RP11-24P14.1
chr1	105956694	106124564	167871	+	HAVANA	gene	ENSG00000237480.2	lincRNA	RP5-947P14.1
chr1	106080801	106081379	579	-	HAVANA	gene	ENSG00000230932.2	processed_pseudogene	RP5-947P14.2
chr1	106544342	106544744	403	-	HAVANA	gene	ENSG00000270342.1	processed_pseudogene	RP11-478L17.1
chr1	106780223	106780435	213	+	HAVANA	gene	ENSG00000270976.1	processed_pseudogene	RP11-110F24.1
chr1	106802755	106803427	673	-	HAVANA	gene	ENSG00000233449.1	processed_pseudogene	RP11-233E12.4
chr1	106804474	106806032	1559	-	HAVANA	gene	ENSG00000232551.2	processed_pseudogene	RP11-233E12.2
chr1	106818239	106838167	19929	+	HAVANA	gene	ENSG00000237460.2	lincRNA	RP11-233E12.1
chr1	107056679	107059294	2616	+	HAVANA	gene	ENSG00000198890.7	protein_coding	PRMT6
chr1	107140007	107483458	343452	+	HAVANA	gene	ENSG00000162631.18	protein_coding	NTNG1
chr1	107505203	107505448	246	+	HAVANA	gene	ENSG00000224550.1	processed_pseudogene	RP11-270C12.3
chr1	107571160	107965144	393985	-	HAVANA	gene	ENSG00000134215.15	protein_coding	VAV3
chr1	107897223	107897304	82	+	ENSEMBL	gene	ENSG00000275455.1	miRNA	MIR7852
chr1	107964443	107994607	30165	+	HAVANA	gene	ENSG00000230489.1	antisense	RP11-356N1.1
chr1	108040263	108076020	35758	+	HAVANA	gene	ENSG00000226822.2	lincRNA	RP11-356N1.2
chr1	110519837	110631474	111638	-	HAVANA	gene	ENSG00000177301.14	protein_coding	KCNA2
chr1	110653560	110657040	3481	-	HAVANA	gene	ENSG00000259834.1	lincRNA	RP11-284N8.3
chr1	110672465	110675033	2569	-	HAVANA	gene	ENSG00000177272.8	protein_coding	KCNA3
chr1	110764408	110764506	99	-	ENSEMBL	gene	ENSG00000199710.1	misc_RNA	RF00019
chr1	110848077	110848941	865	-	HAVANA	gene	ENSG00000237415.2	processed_pseudogene	RP11-498A13.1
chr1	110853939	110854892	954	+	HAVANA	gene	ENSG00000232791.4	unitary_pseudogene	OR11I1P
chr1	110873154	110899928	26775	+	HAVANA	gene	ENSG00000143119.12	protein_coding	CD53
chr1	110936369	110942353	5985	-	HAVANA	gene	ENSG00000261654.1	sense_overlapping	RP11-96K19.4
chr1	110943467	110952848	9382	+	HAVANA	gene	ENSG00000232811.1	antisense	RP11-96K19.2
chr1	110947185	110964079	16895	-	HAVANA	gene	ENSG00000121931.15	protein_coding	LRIF1
chr1	110963302	110964649	1348	+	HAVANA	gene	ENSG00000273010.1	antisense	RP11-96K19.5
chr1	111007700	111015530	7831	-	HAVANA	gene	ENSG00000225672.1	processed_pseudogene	RP11-96K19.3
chr1	111041834	111041925	92	+	ENSEMBL	gene	ENSG00000252760.1	rRNA	RNA5SP54
chr1	111117333	111140216	22884	-	HAVANA	gene	ENSG00000156171.14	protein_coding	DRAM2
chr1	111989770	111998842	9073	+	HAVANA	gene	ENSG00000231437.3	lincRNA	RP11-88H9.2
chr1	112177234	112360528	183295	-	HAVANA	gene	ENSG00000231246.1	lincRNA	RP5-965F6.2
chr1	112363281	112363581	301	+	HAVANA	gene	ENSG00000234388.2	processed_pseudogene	RP5-965F6.1
chr1	117778087	117778506	420	-	HAVANA	gene	ENSG00000228217.1	processed_pseudogene	AL390877.1
chr1	117863485	117929630	66146	-	HAVANA	gene	ENSG00000196505.10	protein_coding	GDAP2
chr1	117929720	117966542	36823	+	HAVANA	gene	ENSG00000065183.15	protein_coding	WDR3
chr1	117953861	118185223	231363	-	HAVANA	gene	ENSG00000155761.13	protein_coding	SPAG17
chr1	118264372	118264489	118	-	ENSEMBL	gene	ENSG00000222209.1	rRNA	RNA5SP56
chr1	118614333	118615646	1314	-	HAVANA	gene	ENSG00000226126.2	processed_pseudogene	RP11-94F13.1
chr1	118712999	118713678	680	+	HAVANA	gene	ENSG00000229911.2	processed_pseudogene	RP4-630J13.1
chr1	118883046	118989556	106511	-	HAVANA	gene	ENSG00000092607.14	protein_coding	TBX15
chr1	152613811	152614098	288	+	HAVANA	gene	ENSG00000187238.5	protein_coding	LCE3B
chr1	152622834	152623103	270	-	HAVANA	gene	ENSG00000185962.1	protein_coding	LCE3A
chr1	152644393	152644717	325	-	HAVANA	gene	ENSG00000226947.1	unprocessed_pseudogene	RP1-52J10.9
chr1	152655477	152656804	1328	+	HAVANA	gene	ENSG00000176075.7	lincRNA	LINC00302
chr1	152663396	152664659	1264	+	HAVANA	gene	ENSG00000187223.3	protein_coding	LCE2D
chr1	152675295	152676574	1280	+	HAVANA	gene	ENSG00000187180.3	protein_coding	LCE2C
chr1	152686123	152687401	1279	+	HAVANA	gene	ENSG00000159455.8	protein_coding	LCE2B
chr1	152698364	152699442	1079	+	HAVANA	gene	ENSG00000187173.3	protein_coding	LCE2A
chr1	152708160	152709491	1332	+	HAVANA	gene	ENSG00000187170.4	protein_coding	LCE4A
chr1	152719522	152720470	949	+	HAVANA	gene	ENSG00000198854.5	protein_coding	C1orf68
chr1	152737518	152737868	351	+	HAVANA	gene	ENSG00000229713.1	unprocessed_pseudogene	RP1-43O17.1
chr1	152744299	152744606	308	+	HAVANA	gene	ENSG00000233819.1	unprocessed_pseudogene	RP1-43O17.2
chr1	152759561	152762052	2492	+	HAVANA	gene	ENSG00000203786.6	protein_coding	KPRP
chr1	152776372	152776728	357	+	HAVANA	gene	ENSG00000240386.3	protein_coding	LCE1F
chr1	152786214	152788426	2213	+	HAVANA	gene	ENSG00000186226.8	protein_coding	LCE1E
chr1	152796751	152798181	1431	+	HAVANA	gene	ENSG00000172155.9	protein_coding	LCE1D
chr1	152804835	152806628	1794	-	HAVANA	gene	ENSG00000197084.5	protein_coding	LCE1C
chr1	152811971	152813109	1139	+	HAVANA	gene	ENSG00000196734.8	protein_coding	LCE1B
chr1	152827473	152827894	422	+	HAVANA	gene	ENSG00000186844.5	protein_coding	LCE1A
chr1	152842868	152843983	1116	+	HAVANA	gene	ENSG00000235942.2	protein_coding	LCE6A
chr1	152878317	152885047	6731	+	HAVANA	gene	ENSG00000163206.5	protein_coding	SMCP
chr1	152908545	152911886	3342	+	HAVANA	gene	ENSG00000163207.6	protein_coding	IVL
chr1	152930040	152949210	19171	-	HAVANA	gene	ENSG00000224308.1	antisense	RP1-20N18.6
chr1	152947154	152949258	2105	+	HAVANA	gene	ENSG00000283227.1	protein_coding	RP1-20N18.10
chr1	152970666	152972574	1909	+	HAVANA	gene	ENSG00000184148.3	protein_coding	SPRR4
chr1	152985231	152985500	270	+	HAVANA	gene	ENSG00000169474.4	protein_coding	SPRR1A
chr1	153001747	153003856	2110	+	HAVANA	gene	ENSG00000163209.14	protein_coding	SPRR3
chr1	153012482	153012614	133	-	ENSEMBL	gene	ENSG00000252920.1	snoRNA	RF00322
chr1	153023962	153024260	299	+	HAVANA	gene	ENSG00000234262.1	unprocessed_pseudogene	RP1-20N18.4
chr1	153031202	153032900	1699	+	HAVANA	gene	ENSG00000169469.8	protein_coding	SPRR1B
chr1	153039725	153041931	2207	-	HAVANA	gene	ENSG00000163216.6	protein_coding	SPRR2D
chr1	153056113	153057537	1425	-	HAVANA	gene	ENSG00000241794.1	protein_coding	SPRR2A
chr1	153070224	153070840	617	-	HAVANA	gene	ENSG00000196805.7	protein_coding	SPRR2B
chr1	153093135	153106184	13050	-	HAVANA	gene	ENSG00000203785.8	protein_coding	SPRR2E
chr1	153112114	153113515	1402	-	HAVANA	gene	ENSG00000244094.1	protein_coding	SPRR2F
chr1	153140491	153140709	219	-	HAVANA	gene	ENSG00000229035.2	unprocessed_pseudogene	SPRR2C
chr1	153149582	153150869	1288	-	HAVANA	gene	ENSG00000159516.8	protein_coding	SPRR2G
chr1	153174518	153191676	17159	+	HAVANA	gene	ENSG00000229699.1	lincRNA	RP1-140J1.1
chr1	157513377	157552520	39144	-	HAVANA	gene	ENSG00000143297.18	protein_coding	FCRL5
chr1	157573749	157598080	24332	-	HAVANA	gene	ENSG00000163518.10	protein_coding	FCRL4
chr1	157629939	157630728	790	-	HAVANA	gene	ENSG00000236731.1	unprocessed_pseudogene	RP4-801G22.2
chr1	157636300	157640301	4002	-	HAVANA	gene	ENSG00000233712.1	unprocessed_pseudogene	RP4-801G22.3
chr1	157674321	157700857	26537	-	HAVANA	gene	ENSG00000160856.20	protein_coding	FCRL3
chr1	157691762	157696459	4698	+	HAVANA	gene	ENSG00000227217.1	antisense	RP11-367J7.3
chr1	157709086	157709643	558	+	HAVANA	gene	ENSG00000231700.3	processed_pseudogene	RP11-367J7.4
chr1	157724180	157725020	841	-	HAVANA	gene	ENSG00000232366.1	processed_pseudogene	RP11-367J7.5
chr1	157745733	157777132	31400	-	HAVANA	gene	ENSG00000132704.15	protein_coding	FCRL2
chr1	157794403	157820105	25703	-	HAVANA	gene	ENSG00000163534.14	protein_coding	FCRL1
chr1	157830914	157898256	67343	-	HAVANA	gene	ENSG00000073754.5	protein_coding	CD5L
chr1	157861197	157861460	264	+	HAVANA	gene	ENSG00000227425.1	processed_pseudogene	RP11-120D12.2
chr1	157925065	157949071	24007	+	HAVANA	gene	ENSG00000236957.7	transcribed_unprocessed_pseudogene	RP11-451O13.1
chr1	158175850	158177755	1906	-	HAVANA	gene	ENSG00000227295.2	processed_pseudogene	RP11-404O13.2
chr1	158179947	158184896	4950	+	HAVANA	gene	ENSG00000158473.6	protein_coding	CD1D
chr1	158195633	158196131	499	-	HAVANA	gene	ENSG00000229914.1	processed_pseudogene	RP11-404O13.4
chr1	158197922	158203877	5956	-	HAVANA	gene	ENSG00000176320.2	lincRNA	RP11-404O13.5
chr1	158254137	158258269	4133	+	HAVANA	gene	ENSG00000158477.6	protein_coding	CD1A
chr1	158266753	158267320	568	-	HAVANA	gene	ENSG00000230942.1	processed_pseudogene	RP11-101J8.2
chr1	158289786	158293630	3845	+	HAVANA	gene	ENSG00000158481.12	protein_coding	CD1C
chr1	158327951	158331531	3581	-	HAVANA	gene	ENSG00000158485.10	protein_coding	CD1B
chr1	158353696	158357553	3858	+	HAVANA	gene	ENSG00000158488.15	protein_coding	CD1E
chr1	158398522	158399466	945	-	HAVANA	gene	ENSG00000186306.1	protein_coding	OR10T2
chr1	158418210	158426237	8028	-	HAVANA	gene	ENSG00000180708.5	protein_coding	OR10K2
chr1	158445068	158446014	947	-	HAVANA	gene	ENSG00000203758.4	unprocessed_pseudogene	OR10T1P
chr1	158454198	158455273	1076	+	HAVANA	gene	ENSG00000236257.1	processed_pseudogene	RP11-144L1.2
chr1	158461574	158470857	9284	+	HAVANA	gene	ENSG00000173285.4	protein_coding	OR10K1
chr1	158472220	158480936	8717	+	HAVANA	gene	ENSG00000198965.4	protein_coding	OR10R2
chr1	158474454	158494886	20433	-	HAVANA	gene	ENSG00000236656.1	antisense	RP11-144L1.4
chr1	158491219	158492160	942	+	HAVANA	gene	ENSG00000198703.2	unprocessed_pseudogene	OR10R3P
chr1	158514785	158515925	1141	+	HAVANA	gene	ENSG00000227445.1	unprocessed_pseudogene	OR10R1P
chr1	158523672	158525838	2167	+	HAVANA	gene	ENSG00000231434.1	processed_pseudogene	RP11-144L1.8
chr1	158544550	158554405	9856	-	HAVANA	gene	ENSG00000197532.2	protein_coding	OR6Y1
chr1	158560606	158570580	9975	-	HAVANA	gene	ENSG00000186440.2	protein_coding	OR6P1
chr1	158578919	158579899	981	-	HAVANA	gene	ENSG00000279111.2	protein_coding	OR10X1
chr1	158605268	158612514	7247	+	HAVANA	gene	ENSG00000198967.4	protein_coding	OR10Z1
chr1	158610706	158686715	76010	-	HAVANA	gene	ENSG00000163554.13	protein_coding	SPTA1
chr1	158694539	158695509	971	-	HAVANA	gene	ENSG00000231237.1	unprocessed_pseudogene	OR6K1P
chr1	158699678	158700652	975	-	HAVANA	gene	ENSG00000196171.3	protein_coding	OR6K2
chr1	158716327	158720720	4394	-	HAVANA	gene	ENSG00000203757.2	protein_coding	OR6K3
chr1	158724113	158725067	955	-	HAVANA	gene	ENSG00000180437.5	unprocessed_pseudogene	OR6K4P
chr1	158742146	158743415	1270	-	HAVANA	gene	ENSG00000226949.1	unprocessed_pseudogene	OR6K5P
chr1	158747814	158772195	24382	-	HAVANA	gene	ENSG00000197403.4	protein_coding	OR6N1
chr1	158754720	158755891	1172	+	HAVANA	gene	ENSG00000180433.5	protein_coding	OR6K6
chr1	158774222	158781204	6983	-	HAVANA	gene	ENSG00000188340.2	protein_coding	OR6N2
chr1	158796014	158796213	200	+	HAVANA	gene	ENSG00000229724.1	unprocessed_pseudogene	OR2AQ1P
chr1	158808399	158809335	937	-	HAVANA	gene	ENSG00000180409.3	unprocessed_pseudogene	OR10AA1P
chr1	158831317	158849506	18190	+	HAVANA	gene	ENSG00000163563.7	protein_coding	MNDA
chr1	158878746	158883500	4755	+	HAVANA	gene	ENSG00000229849.1	unprocessed_pseudogene	RP11-393K10.1
chr1	158930796	158977054	46259	+	HAVANA	gene	ENSG00000163564.14	protein_coding	PYHIN1
chr1	158999968	159055155	55188	+	HAVANA	gene	ENSG00000163565.18	protein_coding	IFI16
chr1	159062484	159147096	84613	-	HAVANA	gene	ENSG00000163568.14	protein_coding	AIM2
chr1	159081133	159081795	663	-	HAVANA	gene	ENSG00000233473.2	processed_pseudogene	RP11-520H16.4
chr1	159171609	159203313	31705	+	HAVANA	gene	ENSG00000162706.12	protein_coding	CADM3
chr1	159178473	159178559	87	+	ENSEMBL	gene	ENSG00000222552.1	rRNA	RNA5SP60
chr1	159194325	159207973	13649	-	HAVANA	gene	ENSG00000225670.4	antisense	CTA-134P22.2
chr1	159203307	159206500	3194	+	HAVANA	gene	ENSG00000213088.10	protein_coding	ACKR1
chr1	159276503	159277111	609	+	HAVANA	gene	ENSG00000215846.6	processed_pseudogene	RP11-550P17.1
chr1	159279041	159280001	961	-	HAVANA	gene	ENSG00000248642.1	unprocessed_pseudogene	OR10J2P
chr1	159289714	159308224	18511	+	HAVANA	gene	ENSG00000179639.10	protein_coding	FCER1A
chr1	159313670	159314659	990	-	HAVANA	gene	ENSG00000196266.4	protein_coding	OR10J3
chr1	159346166	159469068	122903	-	HAVANA	gene	ENSG00000228560.1	antisense	RP11-550P17.5
chr1	159351093	159352026	934	+	HAVANA	gene	ENSG00000248442.2	unitary_pseudogene	OR10J7P
chr1	159366161	159367089	929	+	HAVANA	gene	ENSG00000251686.1	unprocessed_pseudogene	OR10J8P
chr1	159405423	159406409	987	-	HAVANA	gene	ENSG00000249197.1	unprocessed_pseudogene	OR10J9P
chr1	159432204	159433138	935	+	HAVANA	gene	ENSG00000249730.1	polymorphic_pseudogene	OR10J4P
chr1	159437845	159443078	5234	+	HAVANA	gene	ENSG00000196184.9	protein_coding	OR10J1
chr1	159466321	159483376	17056	+	HAVANA	gene	ENSG00000224943.1	lincRNA	RP11-180D21.3
chr1	159535078	159536007	930	-	HAVANA	gene	ENSG00000184155.8	protein_coding	OR10J5
chr1	159557368	159558200	833	+	HAVANA	gene	ENSG00000231100.1	unprocessed_pseudogene	RP11-740C1.2
chr1	159581620	159582648	1029	-	HAVANA	gene	ENSG00000271890.1	unprocessed_pseudogene	OR10AE1P
chr1	159587825	159588865	1041	+	HAVANA	gene	ENSG00000132703.3	protein_coding	APCS
chr1	159598298	159599227	930	+	HAVANA	gene	ENSG00000158731.2	unprocessed_pseudogene	OR10J6P
chr1	159649151	159649620	470	+	HAVANA	gene	ENSG00000276632.1	processed_pseudogene	RP11-419N10.6
chr1	159704983	159705607	625	-	HAVANA	gene	ENSG00000223603.1	unprocessed_pseudogene	RP11-419N10.3
chr1	159712289	159714589	2301	-	HAVANA	gene	ENSG00000132693.12	protein_coding	CRP
chr1	159759170	159759589	420	+	HAVANA	gene	ENSG00000235226.1	processed_pseudogene	RP11-419N10.5
chr1	162631373	162787400	156028	+	HAVANA	gene	ENSG00000162733.16	protein_coding	DDR2
chr1	162777730	162778014	285	+	ENSEMBL	gene	ENSG00000243173.3	misc_RNA	RN7SL861P
chr1	162790702	162812817	22116	+	HAVANA	gene	ENSG00000132196.13	protein_coding	HSD17B7
chr1	162824458	162868815	44358	-	HAVANA	gene	ENSG00000185860.13	protein_coding	CCDC190
chr1	162824795	162849467	24673	+	HAVANA	gene	ENSG00000230739.1	unprocessed_pseudogene	RP11-331H2.4
chr1	162979551	162979793	243	-	HAVANA	gene	ENSG00000227667.1	processed_pseudogene	RP11-331H2.3
chr1	163068775	163076802	8028	+	HAVANA	gene	ENSG00000117152.13	protein_coding	RGS4
chr1	163111121	163321791	210671	-	HAVANA	gene	ENSG00000143248.12	protein_coding	RGS5
chr1	163161675	163213023	51349	+	HAVANA	gene	ENSG00000232892.1	antisense	RP11-267N12.1
chr1	163237214	163239197	1984	+	HAVANA	gene	ENSG00000225755.2	processed_pseudogene	RP11-267N12.2
chr1	163244505	163321894	77390	-	HAVANA	gene	ENSG00000232995.7	antisense	RP11-267N12.3
chr1	163259850	163260659	810	+	HAVANA	gene	ENSG00000237756.1	lincRNA	RP11-77M5.1
chr1	163266576	163355764	89189	+	HAVANA	gene	ENSG00000143228.12	protein_coding	NUF2
chr1	163422405	163423164	760	-	HAVANA	gene	ENSG00000225122.1	unprocessed_pseudogene	RP11-408E1.1
chr1	163468496	163468605	110	-	ENSEMBL	gene	ENSG00000200327.1	rRNA	RNA5SP62
chr1	163509484	163509595	112	+	ENSEMBL	gene	ENSG00000212527.1	rRNA	RNA5SP63
chr1	163769339	163769691	353	-	HAVANA	gene	ENSG00000228289.1	processed_pseudogene	RP4-640E24.1
chr1	163923670	163923873	204	+	ENSEMBL	gene	ENSG00000212538.2	snoRNA	RF00012
chr1	164343005	164343864	860	+	HAVANA	gene	ENSG00000225719.2	processed_pseudogene	RP11-541J2.1
chr1	164351273	164351388	116	+	ENSEMBL	gene	ENSG00000199849.1	snRNA	RNU5F-6P
chr1	164356767	164357364	598	+	HAVANA	gene	ENSG00000213070.3	processed_pseudogene	RP11-541J2.2
chr1	164555584	164899296	343713	+	HAVANA	gene	ENSG00000185630.18	protein_coding	PBX1
chr1	164639565	164639671	107	+	ENSEMBL	gene	ENSG00000207082.1	snRNA	RNU6-171P
chr1	164680085	164680799	715	+	HAVANA	gene	ENSG00000269887.1	sense_intronic	RP11-477H21.2
chr1	164703026	164703309	284	-	ENSEMBL	gene	ENSG00000276359.1	misc_RNA	RF00017
chr1	164769116	164774641	5526	-	HAVANA	gene	ENSG00000233693.1	antisense	RP11-506O24.1
chr1	164828436	164829952	1517	+	HAVANA	gene	ENSG00000271917.1	sense_intronic	RP11-506O24.2
chr1	164854231	164854332	102	+	ENSEMBL	gene	ENSG00000201987.1	misc_RNA	RF00019
chr1	164921318	164921629	312	-	HAVANA	gene	ENSG00000225487.2	processed_pseudogene	RP11-403P14.1
chr1	164980035	164980137	103	-	ENSEMBL	gene	ENSG00000201270.1	snRNA	RNU6-755P
chr1	165201867	165356715	154849	-	HAVANA	gene	ENSG00000162761.14	protein_coding	LMX1A
chr1	165210627	165213090	2464	+	HAVANA	gene	ENSG00000224702.1	antisense	RP11-38C18.2
chr1	165215980	165219104	3125	+	HAVANA	gene	ENSG00000238022.1	antisense	RP11-38C18.3
chr1	165400917	165445355	44439	-	HAVANA	gene	ENSG00000143171.12	protein_coding	RXRG
chr1	165476841	165582155	105315	-	HAVANA	gene	ENSG00000237463.5	antisense	RP11-280O1.2
chr1	165497724	165498348	625	+	HAVANA	gene	ENSG00000230748.1	processed_pseudogene	RP11-541H12.1
chr1	165544007	165563961	19955	+	HAVANA	gene	ENSG00000162763.3	protein_coding	LRRC52
chr1	165581613	165582476	864	+	HAVANA	gene	ENSG00000237783.2	processed_pseudogene	RP11-306I1.1
chr1	166022215	166023027	813	+	HAVANA	gene	ENSG00000226292.1	processed_pseudogene	RP11-7G12.1
chr1	166042244	166042350	107	+	ENSEMBL	gene	ENSG00000207341.1	rRNA	RNA5SP64
chr1	166057426	166166969	109544	-	HAVANA	gene	ENSG00000188859.6	protein_coding	FAM78B
chr1	166081183	166087483	6301	+	HAVANA	gene	ENSG00000203307.2	antisense	RP11-375H19.2
chr1	166147782	166165095	17314	-	HAVANA	gene	ENSG00000230898.1	sense_intronic	RP11-9L18.3
chr1	166154743	166154798	56	-	ENSEMBL	gene	ENSG00000215952.1	miRNA	MIR921
chr1	166275629	166277597	1969	-	HAVANA	gene	ENSG00000215835.2	processed_pseudogene	RP11-9L18.2
chr1	166334884	166335762	879	+	HAVANA	gene	ENSG00000229588.1	lincRNA	RP11-479J7.2
chr1	166387727	166452632	64906	-	HAVANA	gene	ENSG00000225325.1	lincRNA	RP11-479J7.1
chr1	166474745	166481565	6821	+	HAVANA	gene	ENSG00000230231.1	unprocessed_pseudogene	FMO7P
chr1	166475772	166490039	14268	-	HAVANA	gene	ENSG00000234142.1	lincRNA	RP11-276E17.2
chr1	166566178	166580705	14528	+	HAVANA	gene	ENSG00000238087.3	unprocessed_pseudogene	FMO8P
chr1	166603916	166631400	27485	+	HAVANA	gene	ENSG00000215834.10	transcribed_unprocessed_pseudogene	FMO9P
chr1	166665885	166682196	16312	+	HAVANA	gene	ENSG00000234984.1	unprocessed_pseudogene	FMO10P
chr1	166747379	166748660	1282	+	HAVANA	gene	ENSG00000232341.2	processed_pseudogene	RP11-54B9.2
chr1	166763334	166792767	29434	+	HAVANA	gene	ENSG00000232148.1	unprocessed_pseudogene	FMO11P
chr1	166796266	166797183	918	+	HAVANA	gene	ENSG00000232223.1	processed_pseudogene	RP1-9E21.2
chr1	166839447	166856344	16898	+	HAVANA	gene	ENSG00000143157.11	protein_coding	POGK
chr1	168540765	168543997	3233	-	HAVANA	gene	ENSG00000143185.3	protein_coding	XCL2
chr1	168542737	168543354	618	+	HAVANA	gene	ENSG00000227777.1	processed_pseudogene	RP4-738P11.3
chr1	168576473	168582077	5605	+	HAVANA	gene	ENSG00000143184.4	protein_coding	XCL1
chr1	168578653	168579439	787	-	HAVANA	gene	ENSG00000229757.2	processed_pseudogene	RP4-738P11.4
chr1	168695459	168729264	33806	-	HAVANA	gene	ENSG00000143196.4	protein_coding	DPT
chr1	168763365	168774490	11126	-	HAVANA	gene	ENSG00000235736.1	lincRNA	RP1-10C16.1
chr1	168786939	168792886	5948	+	HAVANA	gene	ENSG00000225826.1	lincRNA	RP1-10C16.2
chr1	168898136	168898439	304	+	HAVANA	gene	ENSG00000229612.1	processed_pseudogene	RP11-375F2.1
chr1	168903905	169087005	183101	-	HAVANA	gene	ENSG00000203601.3	antisense	RP11-375F2.2
chr1	168938467	168938923	457	+	HAVANA	gene	ENSG00000213063.3	processed_pseudogene	RP11-375F2.3
chr1	169067264	169067364	101	+	ENSEMBL	gene	ENSG00000252987.1	rRNA	RNA5SP66
chr1	169104124	169104907	784	+	HAVANA	gene	ENSG00000237707.1	antisense	RP5-1018K9.1
chr1	169105697	169132722	27026	+	HAVANA	gene	ENSG00000143153.12	protein_coding	ATP1B1
chr1	169132531	169367967	235437	-	HAVANA	gene	ENSG00000143156.13	protein_coding	NME7
chr1	169310665	169322479	11815	+	HAVANA	gene	ENSG00000235575.1	antisense	RP4-800F24.1
chr1	169367970	169396540	28571	+	HAVANA	gene	ENSG00000117475.13	protein_coding	BLZF1
chr1	169394870	169460669	65800	-	HAVANA	gene	ENSG00000117477.12	protein_coding	CCDC181
chr1	169463909	169486003	22095	-	HAVANA	gene	ENSG00000117479.13	protein_coding	SLC19A2
chr1	169474060	169474159	100	-	HAVANA	gene	ENSG00000234604.2	processed_pseudogene	RP1-206D15.5
chr1	169486076	169486986	911	+	HAVANA	gene	ENSG00000213062.4	lincRNA	RP1-206D15.6
chr1	169514166	169586588	72423	-	HAVANA	gene	ENSG00000198734.10	protein_coding	F5
chr1	169588849	169630193	41345	-	HAVANA	gene	ENSG00000174175.16	protein_coding	SELP
chr1	169662007	169854080	192074	+	HAVANA	gene	ENSG00000000460.16	protein_coding	C1orf112
chr1	169690667	169711698	21032	-	HAVANA	gene	ENSG00000188404.8	protein_coding	SELL
chr1	169722641	169764705	42065	-	HAVANA	gene	ENSG00000007908.15	protein_coding	SELE
chr1	169762929	169764648	1720	-	HAVANA	gene	ENSG00000230704.1	lincRNA	RP1-117P20.3
chr1	169792529	169794966	2438	-	HAVANA	gene	ENSG00000171806.11	protein_coding	METTL18
chr1	169849631	169894267	44637	-	HAVANA	gene	ENSG00000000457.13	protein_coding	SCYL3
chr1	169859756	169860052	297	+	ENSEMBL	gene	ENSG00000239494.2	misc_RNA	RN7SL333P
chr1	169921326	170085208	163883	-	HAVANA	gene	ENSG00000075945.12	protein_coding	KIFAP3
chr1	169957942	169958246	305	-	ENSEMBL	gene	ENSG00000243051.3	misc_RNA	RN7SL269P
chr1	169990067	169990196	130	+	HAVANA	gene	ENSG00000235378.2	processed_pseudogene	RP1-190I16.2
chr1	170024077	170024683	607	+	HAVANA	gene	ENSG00000232959.1	antisense	RP11-332H17.1
chr1	170115636	170116576	941	+	HAVANA	gene	ENSG00000224896.2	processed_pseudogene	RP11-212E1.1
chr1	170146001	170167790	21790	+	HAVANA	gene	ENSG00000203740.3	protein_coding	METTL11B
chr1	170151378	170151462	85	-	ENSEMBL	gene	ENSG00000283340.1	miRNA	MIR3119-1
chr1	170151378	170151462	85	+	ENSEMBL	gene	ENSG00000263390.1	miRNA	MIR3119-2
chr1	170174403	170241287	66885	+	HAVANA	gene	ENSG00000233985.1	lincRNA	RP11-297H3.3
chr1	170211010	170211457	448	-	HAVANA	gene	ENSG00000238051.1	processed_pseudogene	RP11-297H3.2
chr1	170271603	170284208	12606	-	HAVANA	gene	ENSG00000224286.5	lincRNA	RP11-297H3.4
chr1	170369223	170370367	1145	-	HAVANA	gene	ENSG00000226967.1	processed_pseudogene	RP11-576I22.1
chr1	170460453	170532647	72195	-	HAVANA	gene	ENSG00000231407.5	antisense	RP11-576I22.2
chr1	170532129	170553446	21318	+	HAVANA	gene	ENSG00000120370.12	protein_coding	GORAB
chr1	170587249	170588236	988	-	HAVANA	gene	ENSG00000225545.1	lincRNA	RP11-545I10.2
chr1	170598854	170647339	48486	+	HAVANA	gene	ENSG00000235303.1	lincRNA	RP1-79C4.1
chr1	170662728	170739419	76692	+	HAVANA	gene	ENSG00000116132.11	protein_coding	PRRX1
chr1	170667381	170669425	2045	+	HAVANA	gene	ENSG00000271811.1	lincRNA	RP1-79C4.4
chr1	170935471	171064765	129295	+	HAVANA	gene	ENSG00000117501.14	protein_coding	MROH9
chr1	171083565	171085205	1641	+	HAVANA	gene	ENSG00000226552.2	processed_pseudogene	RP5-1092L12.2
chr1	171090877	171117819	26943	+	HAVANA	gene	ENSG00000007933.12	protein_coding	FMO3
chr1	171101728	171101806	79	-	ENSEMBL	gene	ENSG00000221390.1	miRNA	MIR1295A
chr1	171101739	171101798	60	+	ENSEMBL	gene	ENSG00000283598.1	miRNA	MIR1295B
chr1	171137740	171161568	23829	+	HAVANA	gene	ENSG00000117507.6	transcribed_unitary_pseudogene	FMO6P
chr1	171185208	171211230	26023	+	HAVANA	gene	ENSG00000094963.13	protein_coding	FMO2
chr1	171199244	171227788	28545	-	HAVANA	gene	ENSG00000225243.5	antisense	RP1-127D3.4
chr1	171247580	171251794	4215	-	HAVANA	gene	ENSG00000231424.2	antisense	RP1-45C12.1
chr1	171248471	171285978	37508	+	HAVANA	gene	ENSG00000010932.16	protein_coding	FMO1
chr1	171841498	172418466	576969	+	HAVANA	gene	ENSG00000197959.13	protein_coding	DNM3
chr1	171864187	171864687	501	+	HAVANA	gene	ENSG00000233540.1	sense_intronic	RP4-612B18.4
chr1	172136531	172144794	8264	-	HAVANA	gene	ENSG00000230630.4	antisense	DNM3OS
chr1	172138798	172138907	110	-	ENSEMBL	gene	ENSG00000283844.1	miRNA	MIR214
chr1	172138808	172138888	81	+	ENSEMBL	gene	ENSG00000283152.1	miRNA	MIR3120
chr1	172144535	172144644	110	-	ENSEMBL	gene	ENSG00000208024.1	miRNA	MIR199A2
chr1	172366540	172366646	107	+	ENSEMBL	gene	ENSG00000206684.1	snRNA	RNU6-157P
chr1	172370189	172444086	73898	-	HAVANA	gene	ENSG00000135845.9	protein_coding	PIGC
chr1	172420688	172468831	48144	+	HAVANA	gene	ENSG00000180999.10	protein_coding	C1orf105
chr1	172532349	172611833	79485	+	HAVANA	gene	ENSG00000094975.13	protein_coding	SUCO
chr1	172613428	172613534	107	-	ENSEMBL	gene	ENSG00000251943.1	snRNA	RNU6-693P
chr1	172659018	172666874	7857	+	HAVANA	gene	ENSG00000117560.7	protein_coding	FASLG
chr1	172748560	172749502	943	+	HAVANA	gene	ENSG00000229785.1	processed_pseudogene	RP3-332O11.1
chr1	172752586	172752924	339	+	HAVANA	gene	ENSG00000279061.1	TEC	RP3-332O11.2
chr1	172775905	173064015	288111	+	HAVANA	gene	ENSG00000224228.2	lincRNA	RP1-15D23.2
chr1	172885947	172886258	312	-	HAVANA	gene	ENSG00000227177.1	processed_pseudogene	RP3-471M13.1
chr1	172906900	172907684	785	+	HAVANA	gene	ENSG00000224000.1	lincRNA	RP3-471M13.2
chr1	173039960	173050963	11004	-	HAVANA	gene	ENSG00000120337.8	protein_coding	TNFSF18
chr1	173141100	173142350	1251	-	HAVANA	gene	ENSG00000230849.2	processed_pseudogene	GOT2L2
chr1	173174300	173175503	1204	-	HAVANA	gene	ENSG00000226375.1	lincRNA	RP3-395P12.2
chr1	173183734	173207313	23580	-	HAVANA	gene	ENSG00000117586.10	protein_coding	TNFSF4
chr1	174159410	174995308	835899	+	HAVANA	gene	ENSG00000152061.23	protein_coding	RABGAP1L
chr1	174448111	174449198	1088	+	HAVANA	gene	ENSG00000203737.3	protein_coding	GPR52
chr1	175297080	175297240	161	+	HAVANA	gene	ENSG00000233946.2	processed_pseudogene	RP5-1114G22.1
chr1	175307218	175335459	28242	+	HAVANA	gene	ENSG00000260990.1	antisense	RP3-518E13.2
chr1	175315194	175743770	428577	-	HAVANA	gene	ENSG00000116147.16	protein_coding	TNR
chr1	175538775	175556818	18044	-	HAVANA	gene	ENSG00000235628.1	sense_intronic	RP5-1045J21.1
chr1	175877343	175880468	3126	+	HAVANA	gene	ENSG00000224718.1	lincRNA	RP11-222A5.1
chr1	175904762	175920513	15752	-	HAVANA	gene	ENSG00000227740.1	lincRNA	RP11-318C24.2
chr1	175921975	175922145	171	+	HAVANA	gene	ENSG00000230777.1	processed_pseudogene	RP11-318C24.1
chr1	175944831	176207493	262663	-	HAVANA	gene	ENSG00000143207.19	protein_coding	RFWD2
chr1	175968398	175968540	143	-	ENSEMBL	gene	ENSG00000252906.1	scaRNA	SCARNA3
chr1	176017277	176018760	1484	+	HAVANA	gene	ENSG00000228686.2	antisense	RP11-492I21.1
chr1	176207648	176229330	21683	+	HAVANA	gene	ENSG00000236021.1	antisense	RP11-195C7.1
chr1	176217541	176217602	62	+	ENSEMBL	gene	ENSG00000273629.1	snRNA	RF00066
chr1	176231200	176231830	631	-	HAVANA	gene	ENSG00000232463.1	processed_pseudogene	RP11-195C7.2
chr1	176243862	176244029	168	-	ENSEMBL	gene	ENSG00000253025.1	snRNA	RNU2-12P
chr1	176272483	176273402	920	+	HAVANA	gene	ENSG00000227815.2	unprocessed_pseudogene	RP11-195C7.3
chr1	176305672	176306095	424	-	HAVANA	gene	ENSG00000231020.1	processed_pseudogene	RP11-357J22.1
chr1	176367699	176368401	703	-	HAVANA	gene	ENSG00000225904.1	processed_pseudogene	RP11-357J22.2
chr1	176463171	176845605	382435	+	HAVANA	gene	ENSG00000116183.10	protein_coding	PAPPA2
chr1	176616273	176616786	514	-	HAVANA	gene	ENSG00000237514.3	processed_pseudogene	RP4-652L8.2
chr1	176857302	177164973	307672	-	HAVANA	gene	ENSG00000152092.15	protein_coding	ASTN1
chr1	177029363	177029445	83	-	ENSEMBL	gene	ENSG00000202609.4	miRNA	MIR488
chr1	177171497	177282422	110926	+	HAVANA	gene	ENSG00000198797.6	protein_coding	BRINP2
chr1	177351586	177366272	14687	+	HAVANA	gene	ENSG00000224968.1	lincRNA	RP1-35C21.1
chr1	177393287	177597709	204423	-	HAVANA	gene	ENSG00000227579.5	lincRNA	RP1-35C21.2
chr1	177700524	177710330	9807	+	HAVANA	gene	ENSG00000236720.1	lincRNA	RP11-63B19.1
chr1	177923956	177984303	60348	-	HAVANA	gene	ENSG00000120341.18	protein_coding	SEC16B
chr1	177928788	178038007	109220	-	HAVANA	gene	ENSG00000254154.8	processed_transcript	RP4-798P15.3
chr1	181317690	181808084	490395	+	HAVANA	gene	ENSG00000198216.11	protein_coding	CACNA1E
chr1	181668749	181669028	280	+	ENSEMBL	gene	ENSG00000273573.1	misc_RNA	RF00017
chr1	181771566	181771644	79	+	ENSEMBL	gene	ENSG00000252977.1	rRNA	RNA5SP70
chr1	181812705	181813261	557	+	HAVANA	gene	ENSG00000272880.1	lincRNA	RP11-33M22.2
chr1	181839473	181839774	302	-	ENSEMBL	gene	ENSG00000222397.1	misc_RNA	RN7SKP229
chr1	185518651	185520986	2336	+	HAVANA	gene	ENSG00000279401.1	TEC	GS1-204I12.3
chr1	185558372	185628527	70156	-	HAVANA	gene	ENSG00000228309.6	lincRNA	GS1-204I12.1
chr1	185630428	185630528	101	-	ENSEMBL	gene	ENSG00000207108.1	misc_RNA	RF00019
chr1	185634073	185634182	110	-	ENSEMBL	gene	ENSG00000201596.1	misc_RNA	RF00019
chr1	185655002	185657168	2167	+	HAVANA	gene	ENSG00000261729.1	lincRNA	GS1-204I12.4
chr1	185734551	186190949	456399	+	HAVANA	gene	ENSG00000143341.11	protein_coding	HMCN1
chr1	186176814	186177302	489	-	HAVANA	gene	ENSG00000224691.1	antisense	GS1-174L6.4
chr1	186296279	186314562	18284	+	HAVANA	gene	ENSG00000116690.12	protein_coding	PRG4
chr1	186311652	186375693	64042	-	HAVANA	gene	ENSG00000047410.13	protein_coding	TPR
chr1	186311825	186311928	104	-	ENSEMBL	gene	ENSG00000202025.1	snRNA	RNU6-1240P
chr1	186375838	186421378	45541	+	HAVANA	gene	ENSG00000157181.15	protein_coding	C1orf27
chr1	186400572	186401455	884	+	HAVANA	gene	ENSG00000262180.1	protein_coding	OCLM
chr1	186435161	186470291	35131	+	HAVANA	gene	ENSG00000229739.2	antisense	RP11-295K2.3
chr1	186443566	186461122	17557	-	HAVANA	gene	ENSG00000116703.13	protein_coding	PDC
chr1	186521773	186522304	532	+	HAVANA	gene	ENSG00000273198.1	lincRNA	GS1-304P7.3
chr1	186578279	186579299	1021	+	HAVANA	gene	ENSG00000228238.1	processed_pseudogene	GS1-304P7.2
chr1	186580515	186581191	677	-	HAVANA	gene	ENSG00000233196.2	processed_pseudogene	GS1-304P7.1
chr1	186671791	186680427	8637	-	HAVANA	gene	ENSG00000073756.11	protein_coding	PTGS2
chr1	186680622	186681446	825	+	HAVANA	gene	ENSG00000273129.1	lincRNA	RP5-973M2.2
chr1	186828953	186988981	160029	+	HAVANA	gene	ENSG00000116711.9	protein_coding	PLA2G4A
chr1	187070700	187686622	615923	+	HAVANA	gene	ENSG00000230426.3	lincRNA	RP11-108M21.1
chr1	187506838	187507119	282	-	HAVANA	gene	ENSG00000271558.1	processed_pseudogene	RP11-445P19.2
chr1	187563061	187564131	1071	+	HAVANA	gene	ENSG00000225462.1	processed_pseudogene	RP11-393M18.2
chr1	187632166	187632439	274	+	HAVANA	gene	ENSG00000274702.1	processed_pseudogene	RP11-393M18.5
chr1	187706561	187708898	2338	+	HAVANA	gene	ENSG00000236401.1	unprocessed_pseudogene	RP11-393M18.4
chr1	187714243	187714735	493	-	HAVANA	gene	ENSG00000223847.1	processed_pseudogene	RP5-925F19.1
chr1	188067298	188067525	228	-	HAVANA	gene	ENSG00000150732.8	processed_pseudogene	RP11-134C1.1
chr1	188155839	188156180	342	-	ENSEMBL	gene	ENSG00000222240.1	misc_RNA	RN7SKP156
chr1	188218400	188220676	2277	+	HAVANA	gene	ENSG00000261182.1	lincRNA	RP11-201A3.1
chr1	188242139	188242678	540	-	HAVANA	gene	ENSG00000224278.1	processed_pseudogene	RP11-405P11.1
chr1	188508538	188536465	27928	+	HAVANA	gene	ENSG00000225006.1	lincRNA	RP11-669M2.1
chr1	188671353	188671759	407	+	HAVANA	gene	ENSG00000235083.1	processed_pseudogene	RP11-669M2.2
chr1	188694320	188695111	792	+	HAVANA	gene	ENSG00000231022.1	processed_pseudogene	RP11-720G6.1
chr1	188705623	188710880	5258	-	HAVANA	gene	ENSG00000237283.1	lincRNA	RP11-316I3.1
chr1	188869477	188887434	17958	-	HAVANA	gene	ENSG00000238054.1	lincRNA	RP11-316I3.2
chr1	188905688	189037262	131575	+	HAVANA	gene	ENSG00000226486.1	lincRNA	RP11-373J16.1
chr1	189035961	189036444	484	-	HAVANA	gene	ENSG00000271036.1	processed_pseudogene	RP11-373J16.3
chr1	189132350	189133292	943	-	HAVANA	gene	ENSG00000226196.1	processed_pseudogene	RP11-373J16.2
chr1	189666149	189666256	108	-	ENSEMBL	gene	ENSG00000252553.1	rRNA	RNA5SP73
chr1	189775465	189814918	39454	+	HAVANA	gene	ENSG00000232212.1	lincRNA	RP11-398M15.1
chr1	189868001	189868528	528	-	HAVANA	gene	ENSG00000238270.1	lincRNA	RP11-445J9.1
chr1	189989570	189993097	3528	-	HAVANA	gene	ENSG00000230987.2	processed_pseudogene	RP11-113I24.1
chr1	190097662	190478404	380743	-	HAVANA	gene	ENSG00000162670.10	protein_coding	BRINP3
chr1	190264898	190362270	97373	+	HAVANA	gene	ENSG00000225811.1	antisense	RP11-547I7.1
chr1	190478551	190480735	2185	+	HAVANA	gene	ENSG00000237457.6	lincRNA	RP11-547I7.2
chr1	190480379	190494297	13919	+	HAVANA	gene	ENSG00000241505.1	lincRNA	RP11-161I10.1
chr1	190624890	190801658	176769	+	HAVANA	gene	ENSG00000231175.1	lincRNA	RP11-463J7.2
chr1	190781787	190781995	209	+	HAVANA	gene	ENSG00000236025.1	processed_pseudogene	RP11-463J7.1
chr1	190797524	190797956	433	+	HAVANA	gene	ENSG00000238108.1	processed_pseudogene	RP11-463J7.3
chr1	191146025	191146961	937	-	HAVANA	gene	ENSG00000228020.2	processed_pseudogene	RP11-309H21.1
chr1	191151510	191154634	3125	+	HAVANA	gene	ENSG00000261642.1	lincRNA	RP11-309H21.3
chr1	191179521	191179739	219	-	HAVANA	gene	ENSG00000271187.1	processed_pseudogene	RP11-309H21.4
chr1	191221159	191228467	7309	-	HAVANA	gene	ENSG00000233882.2	lincRNA	RP11-309H21.2
chr1	191858707	191890229	31523	-	HAVANA	gene	ENSG00000223344.1	lincRNA	RP11-541F9.1
chr1	191875495	192011260	135766	+	HAVANA	gene	ENSG00000228215.2	lincRNA	RP11-541F9.2
chr1	192158457	192185815	27359	+	HAVANA	gene	ENSG00000150681.9	protein_coding	RGS18
chr1	192167786	192957713	789928	-	HAVANA	gene	ENSG00000285280.1	lincRNA	RP11-139E24.1
chr1	192246708	192247487	780	-	HAVANA	gene	ENSG00000226723.2	processed_pseudogene	RP11-142L4.3
chr1	192247505	192247947	443	+	HAVANA	gene	ENSG00000236792.1	processed_pseudogene	RP11-142L4.2
chr1	192316992	192367285	50294	+	HAVANA	gene	ENSG00000253148.1	protein_coding	RGS21
chr1	192517190	192538102	20913	+	HAVANA	gene	ENSG00000236069.2	lincRNA	RP5-1011O1.3
chr1	192575727	192580031	4305	+	HAVANA	gene	ENSG00000090104.11	protein_coding	RGS1
chr1	192636138	192660306	24169	+	HAVANA	gene	ENSG00000127074.14	protein_coding	RGS13
chr1	192716132	192716653	522	+	HAVANA	gene	ENSG00000231767.4	protein_coding	RP11-92K2.2
chr1	192716328	192716390	63	+	ENSEMBL	gene	ENSG00000283795.1	miRNA	MIR4426
chr1	192796533	192797205	673	+	HAVANA	gene	ENSG00000228687.1	unprocessed_pseudogene	RP3-419C19.3
chr1	192800571	192801141	571	+	HAVANA	gene	ENSG00000226814.2	processed_pseudogene	RP3-419C19.2
chr1	192809039	192812283	3245	+	HAVANA	gene	ENSG00000116741.7	protein_coding	RGS2
chr1	192875686	192875985	300	-	ENSEMBL	gene	ENSG00000223075.1	misc_RNA	RN7SKP126
chr1	192993449	192994677	1229	-	HAVANA	gene	ENSG00000234473.1	processed_pseudogene	RP11-101E13.1
chr1	193012250	193060080	47831	-	HAVANA	gene	ENSG00000116750.13	protein_coding	UCHL5
chr1	193057281	193057415	135	-	ENSEMBL	gene	ENSG00000238754.1	snoRNA	SCARNA18B
chr1	193059422	193091777	32356	+	HAVANA	gene	ENSG00000116747.12	protein_coding	TROVE2
chr1	193090866	193106114	15249	-	HAVANA	gene	ENSG00000023572.9	protein_coding	GLRX2
chr1	193121997	193253901	131905	+	HAVANA	gene	ENSG00000134371.11	protein_coding	CDC73
chr1	193136503	193136583	81	+	ENSEMBL	gene	ENSG00000221680.1	miRNA	MIR1278
chr1	193179045	193186654	7610	-	HAVANA	gene	ENSG00000162630.5	protein_coding	B3GALT2
chr1	193236794	193237107	314	-	ENSEMBL	gene	ENSG00000276735.1	misc_RNA	RF00017
chr1	193304745	193365953	61209	+	HAVANA	gene	ENSG00000232077.1	lincRNA	RP11-452J13.1
chr1	193678894	193727035	48142	+	HAVANA	gene	ENSG00000226640.2	lincRNA	RP11-21J7.1
chr1	193684246	193688429	4184	-	HAVANA	gene	ENSG00000237011.1	lincRNA	RP11-98G13.1
chr1	193756815	193757267	453	-	HAVANA	gene	ENSG00000237213.2	processed_pseudogene	RP11-467I21.1
chr1	194149473	194198694	49222	+	HAVANA	gene	ENSG00000227240.1	lincRNA	RP11-563D10.1
chr1	194188967	194190342	1376	+	HAVANA	gene	ENSG00000233057.1	processed_pseudogene	EEF1AL12
chr1	194350943	194352426	1484	+	HAVANA	gene	ENSG00000231714.1	lincRNA	RP11-476H20.1
chr1	194488103	194488205	103	-	ENSEMBL	gene	ENSG00000251813.1	snRNA	RNU6-983P
chr1	194718795	194719236	442	+	HAVANA	gene	ENSG00000228167.1	processed_pseudogene	RP11-489C13.1
chr1	196044996	196061073	16078	-	HAVANA	gene	ENSG00000227421.1	lincRNA	RP11-476B1.1
chr1	196225779	196609225	383447	-	HAVANA	gene	ENSG00000162687.16	protein_coding	KCNT2
chr1	196582413	196582481	69	-	ENSEMBL	gene	ENSG00000265986.1	miRNA	MIR4735
chr1	196651878	196747504	95627	+	HAVANA	gene	ENSG00000000971.15	protein_coding	CFH
chr1	196774795	196795406	20612	+	HAVANA	gene	ENSG00000116785.13	protein_coding	CFHR3
chr1	196819745	196959210	139466	+	HAVANA	gene	ENSG00000276911.1	protein_coding	RP4-608O15.3
chr1	196819757	196832189	12433	+	HAVANA	gene	ENSG00000244414.6	protein_coding	CFHR1
chr1	196850241	196918972	68732	+	HAVANA	gene	ENSG00000134365.12	protein_coding	CFHR4
chr1	196943772	196959226	15455	+	HAVANA	gene	ENSG00000080910.11	protein_coding	CFHR2
chr1	196970495	196970671	177	+	HAVANA	gene	ENSG00000273844.1	unprocessed_pseudogene	RP4-608O15.4
chr1	196977556	197009674	32119	+	HAVANA	gene	ENSG00000134389.9	protein_coding	CFHR5
chr1	197039191	197067267	28077	-	HAVANA	gene	ENSG00000143278.3	protein_coding	F13B
chr1	197084128	197146694	62567	-	HAVANA	gene	ENSG00000066279.17	protein_coding	ASPM
chr1	197138748	197139307	560	-	HAVANA	gene	ENSG00000235748.1	processed_pseudogene	SEPT14P12
chr1	197153680	197200542	46863	-	HAVANA	gene	ENSG00000177888.7	protein_coding	ZBTB41
chr1	197222222	197223255	1034	+	HAVANA	gene	ENSG00000237861.1	processed_pseudogene	RP11-332L8.1
chr1	197268204	197478455	210252	+	HAVANA	gene	ENSG00000134376.15	protein_coding	CRB1
chr1	197363817	197364078	262	+	HAVANA	gene	ENSG00000221879.3	processed_pseudogene	RP11-332L8.2
chr1	197437976	197447469	9494	-	HAVANA	gene	ENSG00000230260.1	antisense	RP11-75C23.1
chr1	197504748	197775696	270949	-	HAVANA	gene	ENSG00000213047.12	protein_coding	DENND1B
chr1	197685640	197685740	101	-	ENSEMBL	gene	ENSG00000207139.1	misc_RNA	RF00019
chr1	197688760	197690627	1868	+	HAVANA	gene	ENSG00000213046.4	unprocessed_pseudogene	RP11-448G4.3
chr1	197735636	197736107	472	+	HAVANA	gene	ENSG00000235582.2	processed_pseudogene	RP11-448G4.2
chr1	197746751	197747451	701	-	HAVANA	gene	ENSG00000233040.2	processed_pseudogene	RP11-448G4.1
chr1	197757319	197761965	4647	+	HAVANA	gene	ENSG00000224901.1	antisense	RP11-448G4.4
chr1	197902647	197907367	4721	+	HAVANA	gene	ENSG00000203724.10	protein_coding	C1orf53
chr1	197911902	197935478	23577	+	HAVANA	gene	ENSG00000143355.15	protein_coding	LHX9
chr1	198156963	198322420	165458	+	HAVANA	gene	ENSG00000151414.14	protein_coding	NEK7
chr1	198197779	198198186	408	-	HAVANA	gene	ENSG00000232824.1	processed_pseudogene	RP11-401A10.2
chr1	198523222	198540945	17724	-	HAVANA	gene	ENSG00000151418.11	protein_coding	ATP6V1G3
chr1	198597724	198598868	1145	-	HAVANA	gene	ENSG00000223881.1	lincRNA	RP11-553K8.2
chr1	198638457	198757476	119020	+	HAVANA	gene	ENSG00000081237.19	protein_coding	PTPRC
chr1	198657553	198667061	9509	-	HAVANA	gene	ENSG00000261573.1	antisense	RP11-553K8.5
chr1	198679139	198680033	895	-	HAVANA	gene	ENSG00000236278.2	processed_pseudogene	RP11-553K8.3
chr1	198807493	198937429	129937	-	HAVANA	gene	ENSG00000229989.3	lincRNA	MIR181A1HG
chr1	198858873	198858982	110	-	ENSEMBL	gene	ENSG00000207975.1	miRNA	MIR181B1
chr1	198859044	198859153	110	-	ENSEMBL	gene	ENSG00000207759.1	miRNA	MIR181A1
chr1	198949016	198949805	790	+	HAVANA	gene	ENSG00000227747.2	processed_pseudogene	RP11-16L9.1
chr1	198983321	198985400	2080	+	HAVANA	gene	ENSG00000225172.5	lincRNA	RP11-16L9.2
chr1	199006040	199021037	14998	-	HAVANA	gene	ENSG00000233410.1	lincRNA	RP11-16L9.3
chr1	199016133	199076735	60603	+	HAVANA	gene	ENSG00000235492.1	lincRNA	RP11-16L9.4
chr1	199148598	199393307	244710	+	HAVANA	gene	ENSG00000231718.1	lincRNA	RP11-382E9.1
chr1	199371877	199372297	421	+	HAVANA	gene	ENSG00000228190.2	processed_pseudogene	RP11-104D3.1
chr1	199387141	199388475	1335	+	HAVANA	gene	ENSG00000236468.1	processed_pseudogene	RP11-104D3.2
chr1	208607100	208612192	5093	-	HAVANA	gene	ENSG00000261453.1	lincRNA	RP11-565N2.1
chr1	208626741	208628085	1345	-	HAVANA	gene	ENSG00000259815.1	lincRNA	RP11-565N2.2
chr1	208697369	208697698	330	-	HAVANA	gene	ENSG00000227887.1	processed_pseudogene	RP11-459K23.1
chr1	208728688	208733184	4497	+	HAVANA	gene	ENSG00000232812.1	lincRNA	RP11-459K23.2
chr1	213492301	213546447	54147	+	HAVANA	gene	ENSG00000225233.1	lincRNA	RP11-554K11.2
chr1	213731416	213794587	63172	+	HAVANA	gene	ENSG00000228255.1	lincRNA	RP11-323I1.1
chr1	213817751	213988508	170758	-	HAVANA	gene	ENSG00000230461.8	processed_transcript	RP11-478J18.1
chr1	213924749	213926654	1906	-	HAVANA	gene	ENSG00000281664.1	lincRNA	LINC00538
chr1	214603195	214664588	61394	+	HAVANA	gene	ENSG00000117724.12	protein_coding	CENPF
chr1	214870734	214871716	983	+	HAVANA	gene	ENSG00000185221.6	processed_pseudogene	RP11-504B1.1
chr1	214943123	214943540	418	+	HAVANA	gene	ENSG00000223869.1	processed_pseudogene	RP11-323K10.1
chr1	215005775	215237093	231319	+	HAVANA	gene	ENSG00000082482.13	protein_coding	KCNK2
chr1	215376484	215377374	891	+	HAVANA	gene	ENSG00000232809.1	processed_pseudogene	RP11-199H2.1
chr1	215393646	215394418	773	-	HAVANA	gene	ENSG00000282265.1	lincRNA	RP11-199H2.2
chr1	215567392	215621807	54416	+	HAVANA	gene	ENSG00000136636.12	protein_coding	KCTD3
chr1	215622894	216423396	800503	-	HAVANA	gene	ENSG00000042781.12	protein_coding	USH2A
chr1	215630026	215630117	92	-	ENSEMBL	gene	ENSG00000202498.1	snoRNA	RF00108
chr1	215886582	215901464	14883	+	HAVANA	gene	ENSG00000229242.1	antisense	RP5-1111A8.3
chr1	216072465	216086917	14453	+	HAVANA	gene	ENSG00000233620.5	antisense	RP11-22M7.2
chr1	216194051	216204366	10316	+	HAVANA	gene	ENSG00000236292.1	antisense	RP5-1099E6.3
chr1	216201635	216201826	192	-	HAVANA	gene	ENSG00000226013.1	processed_pseudogene	RP5-1099E6.2
chr1	216503246	217137755	634510	-	HAVANA	gene	ENSG00000196482.16	protein_coding	ESRRG
chr1	217426992	217631082	204091	-	HAVANA	gene	ENSG00000092978.10	protein_coding	GPATCH2
chr1	217631324	217871696	240373	+	HAVANA	gene	ENSG00000162814.10	protein_coding	SPATA17
chr1	217781198	217785120	3923	-	HAVANA	gene	ENSG00000234070.1	antisense	RP11-415L24.1
chr1	217850403	217850633	231	-	HAVANA	gene	ENSG00000228247.1	processed_pseudogene	UBBP2
chr1	217892900	217920804	27905	+	HAVANA	gene	ENSG00000231814.2	lincRNA	LINC00210
chr1	218031835	218033660	1826	+	HAVANA	gene	ENSG00000230714.1	lincRNA	RP11-152L7.1
chr1	218043505	218059140	15636	+	HAVANA	gene	ENSG00000232100.1	lincRNA	RP11-152L7.2
chr1	218129795	218129952	158	+	ENSEMBL	gene	ENSG00000201493.1	snRNA	RNU1-141P
chr1	218285287	218337983	52697	+	HAVANA	gene	ENSG00000067533.5	protein_coding	RRP15
chr1	218301262	218301972	711	-	HAVANA	gene	ENSG00000229016.1	processed_pseudogene	RP11-224O19.4
chr1	218338541	218338756	216	+	HAVANA	gene	ENSG00000223375.1	processed_pseudogene	RP11-224O19.5
chr1	218344196	218345678	1483	-	HAVANA	gene	ENSG00000232480.1	antisense	RP11-224O19.2
chr1	218346235	218444619	98385	+	HAVANA	gene	ENSG00000092969.11	protein_coding	TGFB2
chr1	218442626	218443996	1371	+	HAVANA	gene	ENSG00000281453.1	3prime_overlapping_ncRNA	TGFB2-OT1
chr1	218510096	218525978	15883	+	HAVANA	gene	ENSG00000228208.6	lincRNA	C1orf143
chr1	218541690	218541899	210	-	ENSEMBL	gene	ENSG00000212610.2	snoRNA	RF00012
chr1	218881600	218882650	1051	-	HAVANA	gene	ENSG00000226693.1	processed_pseudogene	RP11-412H9.1
chr1	218912757	218916184	3428	-	HAVANA	gene	ENSG00000225561.1	lincRNA	RP11-412H9.2
chr1	219086602	219173961	87360	-	HAVANA	gene	ENSG00000228063.1	antisense	RP11-135J2.4
chr1	219173844	219212865	39022	+	HAVANA	gene	ENSG00000143353.11	protein_coding	LYPLAL1
chr1	219199914	219200567	654	-	HAVANA	gene	ENSG00000225920.2	processed_pseudogene	RP11-135J2.2
chr1	219222248	219225497	3250	-	HAVANA	gene	ENSG00000223842.1	lincRNA	RP11-135J2.3
chr1	219270774	219273387	2614	+	HAVANA	gene	ENSG00000277007.1	lincRNA	RP11-392O17.2
chr1	219409523	219459369	49847	-	HAVANA	gene	ENSG00000228536.2	lincRNA	RP11-392O17.1
chr1	219557192	219557701	510	+	HAVANA	gene	ENSG00000238232.1	lincRNA	RP11-95P13.2
chr1	219608347	219613145	4799	-	HAVANA	gene	ENSG00000215817.5	protein_coding	ZC3H11B
chr1	221133865	221134221	357	-	HAVANA	gene	ENSG00000226211.1	processed_pseudogene	RP11-453O22.1
chr1	221330080	221336296	6217	-	HAVANA	gene	ENSG00000234754.1	lincRNA	RP11-421L10.1
chr1	221508559	221510979	2421	+	HAVANA	gene	ENSG00000232436.1	lincRNA	RP11-103C3.1
chr1	221549786	221550643	858	-	HAVANA	gene	ENSG00000227585.2	processed_pseudogene	RP11-103C3.2
chr1	221701424	221742176	40753	-	HAVANA	gene	ENSG00000143507.17	protein_coding	DUSP10
chr1	237042205	237833988	791784	+	HAVANA	gene	ENSG00000198626.15	protein_coding	RYR2
chr1	237471119	237471191	73	+	ENSEMBL	gene	ENSG00000266262.1	miRNA	MIR4428
chr1	237555040	237555171	132	-	ENSEMBL	gene	ENSG00000252290.1	snoRNA	RF00402
chr1	237862175	237928321	66147	+	HAVANA	gene	ENSG00000237250.3	antisense	RP11-193H5.1
chr1	237877864	237890922	13059	-	HAVANA	gene	ENSG00000116996.9	protein_coding	ZP4
chr1	237926831	237927605	775	+	HAVANA	gene	ENSG00000243781.1	transcribed_processed_pseudogene	RP11-193H5.2
chr1	237940762	237941061	300	-	HAVANA	gene	ENSG00000283174.1	processed_pseudogene	RP11-193H5.9
chr1	237941452	237942492	1041	-	HAVANA	gene	ENSG00000283166.1	processed_pseudogene	RP11-193H5.8
chr1	237942698	237943653	956	-	HAVANA	gene	ENSG00000283377.1	processed_pseudogene	RP11-193H5.7
chr1	237943724	237945275	1552	-	HAVANA	gene	ENSG00000270188.1	protein_coding	MTRNR2L11
chr1	237948017	237949143	1127	-	HAVANA	gene	ENSG00000232154.2	processed_pseudogene	RP11-193H5.5
chr1	237949214	237949734	521	+	HAVANA	gene	ENSG00000225723.1	processed_pseudogene	RP11-193H5.4
chr1	237949736	237951536	1801	-	HAVANA	gene	ENSG00000227860.1	processed_pseudogene	RP11-193H5.3
chr1	238107736	238108567	832	-	HAVANA	gene	ENSG00000230019.1	processed_pseudogene	RP11-547P4.1
chr1	238268494	238268595	102	-	HAVANA	gene	ENSG00000232989.1	processed_pseudogene	RP11-136B18.1
chr1	238276037	238287016	10980	+	HAVANA	gene	ENSG00000234464.1	lincRNA	RP11-136B18.2
chr1	238325687	238325788	102	-	ENSEMBL	gene	ENSG00000252371.1	snRNA	RNU6-725P
chr1	238480384	238486023	5640	-	HAVANA	gene	ENSG00000215808.2	lincRNA	RP11-371I1.2
chr1	238485445	238538305	52861	+	HAVANA	gene	ENSG00000231877.1	lincRNA	RP11-177F15.1
chr1	238491358	238492644	1287	+	HAVANA	gene	ENSG00000215149.3	processed_pseudogene	RP11-371I1.1
chr1	238777049	238779200	2152	-	HAVANA	gene	ENSG00000224783.1	processed_pseudogene	RP11-362H12.1
chr1	239052748	239052903	156	-	HAVANA	gene	ENSG00000227854.1	processed_pseudogene	RP11-307O1.1
chr1	239247808	239250818	3011	-	HAVANA	gene	ENSG00000259776.1	lincRNA	RP11-544D21.2
chr1	239386565	239915452	528888	+	HAVANA	gene	ENSG00000133019.11	protein_coding	CHRM3
chr1	239703381	239730465	27085	-	HAVANA	gene	ENSG00000233355.6	antisense	RP11-343J24.1
chr1	242082986	242524696	441711	-	HAVANA	gene	ENSG00000180287.16	protein_coding	PLD5
chr1	242147514	242209129	61616	+	HAVANA	gene	ENSG00000272865.1	antisense	RP11-561I11.4
chr1	242203555	242210827	7273	+	HAVANA	gene	ENSG00000224525.2	antisense	RP11-561I11.3
chr1	242345558	242345718	161	+	HAVANA	gene	ENSG00000226750.1	unprocessed_pseudogene	RP11-513D4.3
chr1	242365189	242365822	634	+	HAVANA	gene	ENSG00000235467.1	processed_pseudogene	RP11-513D4.2
chr1	242376923	242377432	510	-	HAVANA	gene	ENSG00000213690.3	processed_pseudogene	RP11-513D4.1
chr1	242671140	242671576	437	+	HAVANA	gene	ENSG00000270859.1	processed_pseudogene	RP11-435I3.1
chr1	242772620	242773103	484	+	HAVANA	gene	ENSG00000215800.2	processed_pseudogene	RP11-377O11.1
chr1	242882066	242883475	1410	-	HAVANA	gene	ENSG00000270818.1	processed_pseudogene	RP11-498M14.1
chr1	247507058	247577690	70633	+	HAVANA	gene	ENSG00000169224.12	protein_coding	GCSAML
chr1	247565639	247640854	75216	-	HAVANA	gene	ENSG00000236817.5	antisense	RP11-978I15.10
chr1	247588360	247589313	954	+	HAVANA	gene	ENSG00000177489.1	protein_coding	OR2G2
chr1	247605586	247606515	930	+	HAVANA	gene	ENSG00000177476.3	protein_coding	OR2G3
chr1	247607126	247607201	76	-	ENSEMBL	gene	ENSG00000283369.1	snRNA	RF00026
chr1	247617143	247622372	5230	+	HAVANA	gene	ENSG00000198452.7	transcribed_unprocessed_pseudogene	OR14L1P
chr1	247639749	247747062	107314	+	HAVANA	gene	ENSG00000235749.2	antisense	RP11-634B7.4
chr1	247666887	247667841	955	+	HAVANA	gene	ENSG00000230411.1	unprocessed_pseudogene	OR3D1P
chr1	247670812	247679739	8928	-	HAVANA	gene	ENSG00000197437.4	protein_coding	OR13G1
chr1	247711436	247716646	5211	-	HAVANA	gene	ENSG00000169214.4	protein_coding	OR6F1
chr1	247711813	247723764	11952	-	HAVANA	gene	ENSG00000239395.2	protein_coding	RP11-634B7.5
chr1	247722957	247724043	1087	-	HAVANA	gene	ENSG00000241128.2	protein_coding	OR14A2
chr1	247738615	247739559	945	+	HAVANA	gene	ENSG00000153230.4	protein_coding	OR14K1
chr1	247754846	247760556	5711	-	HAVANA	gene	ENSG00000221888.4	protein_coding	OR1C1
chr1	247770169	247779524	9356	+	HAVANA	gene	ENSG00000228336.2	polymorphic_pseudogene	OR9H1P
chr1	247814660	247824119	9460	-	HAVANA	gene	ENSG00000196772.4	protein_coding	OR14A16
chr1	247827486	247828502	1017	+	HAVANA	gene	ENSG00000232908.3	processed_pseudogene	HSD17B7P1
chr1	247895587	247896531	945	+	HAVANA	gene	ENSG00000238243.3	protein_coding	OR2W3
chr1	247920252	247921956	1705	+	HAVANA	gene	ENSG00000177462.7	protein_coding	OR2T8
chr1	247924889	247935339	10451	+	HAVANA	gene	ENSG00000177275.4	protein_coding	OR2AJ1
chr1	247936061	247937513	1453	-	HAVANA	gene	ENSG00000226191.3	processed_pseudogene	RP11-438H8.8
chr1	247938973	247939659	687	+	HAVANA	gene	ENSG00000224830.2	unprocessed_pseudogene	OR2X1P
chr1	247948858	247949796	939	+	HAVANA	gene	ENSG00000279263.1	protein_coding	OR2L8
chr1	247965233	247966386	1154	+	HAVANA	gene	ENSG00000187080.9	protein_coding	OR2AK2
chr1	247974741	247975653	913	+	HAVANA	gene	ENSG00000237492.1	unprocessed_pseudogene	OR2L9P
chr1	247980872	247991204	10333	+	HAVANA	gene	ENSG00000224227.3	transcribed_unprocessed_pseudogene	OR2L1P
chr1	247997000	247997096	97	+	ENSEMBL	gene	ENSG00000199442.1	misc_RNA	RF00019
chr1	248003129	248004068	940	+	HAVANA	gene	ENSG00000232215.2	unprocessed_pseudogene	OR2L6P
chr1	248013660	248024276	10617	+	HAVANA	gene	ENSG00000197454.2	protein_coding	OR2L5
chr1	248029120	248029221	102	+	ENSEMBL	gene	ENSG00000200085.1	misc_RNA	RF00019
chr1	248030070	248042305	12236	+	HAVANA	gene	ENSG00000203663.4	protein_coding	OR2L2
chr1	248045788	248045889	102	+	ENSEMBL	gene	ENSG00000200982.1	misc_RNA	RF00019
chr1	248046836	248063407	16572	+	HAVANA	gene	ENSG00000198128.4	protein_coding	OR2L3
chr1	248083522	248087522	4001	-	HAVANA	gene	ENSG00000197067.6	transcribed_unprocessed_pseudogene	OR2T32P
chr1	248095184	248101103	5920	+	HAVANA	gene	ENSG00000196071.5	protein_coding	OR2L13
chr1	248121932	248122882	951	+	HAVANA	gene	ENSG00000177233.2	unprocessed_pseudogene	OR2M1P
chr1	248145148	248146086	939	+	HAVANA	gene	ENSG00000162727.3	protein_coding	OR2M5
chr1	248174821	248181067	6247	+	HAVANA	gene	ENSG00000198601.3	protein_coding	OR2M2
chr1	248197265	248212925	15661	+	HAVANA	gene	ENSG00000228198.3	protein_coding	OR2M3
chr1	248231417	248244679	13263	+	HAVANA	gene	ENSG00000171180.2	protein_coding	OR2M4
chr1	248269917	248277976	8060	-	HAVANA	gene	ENSG00000177212.4	protein_coding	OR2T33
chr1	248290139	248303424	13286	-	HAVANA	gene	ENSG00000177201.2	protein_coding	OR2T12
chr1	248323630	248324568	939	-	HAVANA	gene	ENSG00000177186.3	protein_coding	OR2M7
chr1	248348775	248349713	939	+	HAVANA	gene	ENSG00000177174.1	protein_coding	OR14C36
chr1	248361581	248362627	1047	+	HAVANA	gene	ENSG00000196944.4	protein_coding	OR2T4
chr1	248375746	248391811	16066	+	HAVANA	gene	ENSG00000198104.3	protein_coding	OR2T6
chr1	248403048	248408020	4973	+	HAVANA	gene	ENSG00000175143.4	protein_coding	OR2T1
chr1	248436359	248444316	7958	+	HAVANA	gene	ENSG00000227152.6	polymorphic_pseudogene	OR2T7
chr1	248445512	248455725	10214	+	HAVANA	gene	ENSG00000196240.4	protein_coding	OR2T2
chr1	248473351	248474307	957	+	HAVANA	gene	ENSG00000196539.3	protein_coding	OR2T3
chr2	1789113	2331348	542236	-	HAVANA	gene	ENSG00000186487.18	protein_coding	MYT1L
chr2	2319232	2327110	7879	+	HAVANA	gene	ENSG00000225619.1	antisense	AC009232.2
chr2	3703592	3847411	143820	+	HAVANA	gene	ENSG00000214866.8	protein_coding	DCDC2C
chr2	3957655	3974070	16416	-	HAVANA	gene	ENSG00000237401.6	lincRNA	AC107070.1
chr2	4136644	4140731	4088	-	HAVANA	gene	ENSG00000229550.1	lincRNA	AC012445.1
chr2	4514204	4515056	853	-	HAVANA	gene	ENSG00000231821.1	processed_pseudogene	AC019102.1
chr2	4628222	4656215	27994	-	HAVANA	gene	ENSG00000231532.5	lincRNA	AC022311.1
chr2	4827001	4827084	84	-	ENSEMBL	gene	ENSG00000252238.1	snoRNA	RF00322
chr2	4945277	4945383	107	+	ENSEMBL	gene	ENSG00000207192.1	snRNA	RNU6-649P
chr2	5313740	5314134	395	-	HAVANA	gene	ENSG00000228585.1	processed_pseudogene	AC073143.1
chr2	5549780	5556031	6252	-	HAVANA	gene	ENSG00000232835.1	lincRNA	AC107057.1
chr2	5602505	5691488	88984	-	HAVANA	gene	ENSG00000224128.1	antisense	AC107057.2
chr2	5618327	5691118	72792	-	HAVANA	gene	ENSG00000230090.5	processed_transcript	AC108025.2
chr2	5692667	5701385	8719	+	HAVANA	gene	ENSG00000176887.6	protein_coding	SOX11
chr2	5696220	5708095	11876	+	HAVANA	gene	ENSG00000242540.2	3prime_overlapping_ncRNA	AC010729.1
chr2	5726449	5730342	3894	+	HAVANA	gene	ENSG00000236106.1	lincRNA	AC010729.2
chr2	5810641	5812596	1956	-	HAVANA	gene	ENSG00000237266.1	lincRNA	AC010729.3
chr2	5932687	6001275	68589	+	HAVANA	gene	ENSG00000232044.6	processed_transcript	AC073479.1
chr2	5974662	5974732	71	+	ENSEMBL	gene	ENSG00000276733.1	miRNA	MIR7158
chr2	6312954	6325646	12693	-	HAVANA	gene	ENSG00000234275.1	lincRNA	AC017053.1
chr2	6366010	6375422	9413	-	HAVANA	gene	ENSG00000227007.1	lincRNA	AC105253.1
chr2	6495877	6496798	922	-	HAVANA	gene	ENSG00000231610.1	processed_pseudogene	AC021021.1
chr2	6496003	6503806	7804	+	HAVANA	gene	ENSG00000226488.1	lincRNA	AC021021.2
chr2	6615389	6650535	35147	-	HAVANA	gene	ENSG00000236172.6	lincRNA	LINC01246
chr2	6650373	6650439	67	+	ENSEMBL	gene	ENSG00000283394.1	miRNA	MIR7515
chr2	6728177	6770311	42135	-	HAVANA	gene	ENSG00000205837.7	lincRNA	AC079923.1
chr2	6828514	6840464	11951	-	HAVANA	gene	ENSG00000225964.5	antisense	AC017076.5
chr2	6840570	6866635	26066	-	HAVANA	gene	ENSG00000134326.11	protein_coding	CMPK2
chr2	6865806	6898239	32434	+	HAVANA	gene	ENSG00000134321.11	protein_coding	RSAD2
chr2	6905724	6906301	578	-	HAVANA	gene	ENSG00000271947.1	lincRNA	RP11-439M11.1
chr2	6912277	6918709	6433	-	HAVANA	gene	ENSG00000228203.6	processed_transcript	AC017076.4
chr2	6917392	7068286	150895	+	HAVANA	gene	ENSG00000151692.14	protein_coding	RNF144A
chr2	7062727	7077880	15154	-	HAVANA	gene	ENSG00000223884.5	antisense	AC019048.1
chr2	7141227	7141544	318	-	ENSEMBL	gene	ENSG00000223145.1	misc_RNA	RN7SKP112
chr2	7260871	7261504	634	+	HAVANA	gene	ENSG00000272002.1	lincRNA	RP11-557L19.1
chr2	7324748	7325062	315	-	HAVANA	gene	ENSG00000213774.3	processed_pseudogene	AC010904.1
chr2	7421261	7450254	28994	+	HAVANA	gene	ENSG00000229727.6	processed_transcript	AC013460.1
chr2	7576841	7576971	131	+	ENSEMBL	gene	ENSG00000221255.1	snRNA	RNU6ATAC37P
chr2	7671604	7672246	643	-	HAVANA	gene	ENSG00000230515.1	lincRNA	AC092580.3
chr2	7725801	7730705	4905	+	HAVANA	gene	ENSG00000235576.1	lincRNA	AC092580.4
chr2	7735645	7735783	139	-	HAVANA	gene	ENSG00000232979.1	processed_pseudogene	AC092580.2
chr2	7736438	7737095	658	-	HAVANA	gene	ENSG00000229405.1	processed_pseudogene	AC092580.1
chr2	7886770	7899655	12886	-	HAVANA	gene	ENSG00000226506.5	lincRNA	AC007463.2
chr2	7922425	8278084	355660	-	HAVANA	gene	ENSG00000235665.5	lincRNA	AC007464.1
chr2	8007771	8383621	375851	-	HAVANA	gene	ENSG00000236790.5	lincRNA	LINC00299
chr2	8139402	8143269	3868	+	HAVANA	gene	ENSG00000229740.1	lincRNA	U91324.1
chr2	11848622	12578348	729727	+	HAVANA	gene	ENSG00000224184.5	lincRNA	AC096559.1
chr2	12598987	12605145	6159	+	HAVANA	gene	ENSG00000223360.1	lincRNA	AC096559.2
chr2	12715415	12716227	813	+	HAVANA	gene	ENSG00000261117.1	lincRNA	RP11-333O1.1
chr2	12716889	12742734	25846	+	HAVANA	gene	ENSG00000071575.11	protein_coding	TRIB2
chr2	12737367	12737444	78	+	ENSEMBL	gene	ENSG00000264370.1	miRNA	MIR3125
chr2	12966784	13007013	40230	-	HAVANA	gene	ENSG00000225649.5	processed_transcript	AC064875.2
chr2	13537673	13609168	71496	+	HAVANA	gene	ENSG00000229370.1	lincRNA	AC092635.1
chr2	13710531	14400963	690433	-	HAVANA	gene	ENSG00000230448.5	lincRNA	AC064846.1
chr2	13723048	13758152	35105	+	HAVANA	gene	ENSG00000227718.1	lincRNA	AC016730.1
chr2	14274622	14274725	104	-	ENSEMBL	gene	ENSG00000251859.1	snRNA	RNU6-1288P
chr2	14530941	14531223	283	+	ENSEMBL	gene	ENSG00000237261.2	misc_RNA	RF00017
chr2	14616428	14630192	13765	+	HAVANA	gene	ENSG00000228505.5	lincRNA	AC011897.2
chr2	14632686	14650814	18129	+	HAVANA	gene	ENSG00000162981.13	protein_coding	FAM84A
chr2	14886647	14907664	21018	-	HAVANA	gene	ENSG00000235127.1	lincRNA	AC068286.1
chr2	15166909	15561330	394422	-	HAVANA	gene	ENSG00000151779.12	protein_coding	NBAS
chr2	15397435	15397782	348	-	HAVANA	gene	ENSG00000229087.1	processed_pseudogene	RP11-32P22.1
chr2	15564170	15573868	9699	+	HAVANA	gene	ENSG00000234022.1	antisense	AC008278.2
chr2	15591178	15631111	39934	+	HAVANA	gene	ENSG00000079785.14	protein_coding	DDX1
chr2	15668684	15680484	11801	-	HAVANA	gene	ENSG00000224194.1	antisense	AC008278.3
chr2	15690782	15744339	53558	+	HAVANA	gene	ENSG00000231031.6	lincRNA	AC008271.1
chr2	15801747	15810877	9131	-	HAVANA	gene	ENSG00000237326.1	lincRNA	AC113608.1
chr2	16224047	16333978	109932	+	HAVANA	gene	ENSG00000228876.2	lincRNA	AC010745.2
chr2	16294445	16302290	7846	-	HAVANA	gene	ENSG00000285354.1	lincRNA	RP11-549D18.1
chr2	16316324	16319566	3243	-	HAVANA	gene	ENSG00000232444.1	lincRNA	AC010745.4
chr2	16354256	16432702	78447	+	HAVANA	gene	ENSG00000224400.5	lincRNA	AC010880.1
chr2	16523176	16529387	6212	+	HAVANA	gene	ENSG00000237633.2	antisense	AC104623.2
chr2	16541690	16545695	4006	-	HAVANA	gene	ENSG00000279663.2	TEC	RP11-542H15.1
chr2	16549459	16666331	116873	-	HAVANA	gene	ENSG00000197872.11	protein_coding	FAM49A
chr2	16728124	16767555	39432	+	HAVANA	gene	ENSG00000223536.5	lincRNA	AC008069.1
chr2	16853820	16855284	1465	-	HAVANA	gene	ENSG00000224604.1	processed_pseudogene	AC008069.2
chr2	16970034	16974497	4464	+	HAVANA	gene	ENSG00000237670.1	lincRNA	AC080094.1
chr2	17122841	17123140	300	-	ENSEMBL	gene	ENSG00000222842.1	misc_RNA	RN7SKP168
chr2	17284292	17284895	604	+	HAVANA	gene	ENSG00000214843.3	processed_pseudogene	AC068614.1
chr2	17385091	17386417	1327	+	HAVANA	gene	ENSG00000236348.1	processed_pseudogene	AC092843.1
chr2	17510584	17518439	7856	-	HAVANA	gene	ENSG00000214842.5	protein_coding	RAD51AP2
chr2	17539126	17657018	117893	+	HAVANA	gene	ENSG00000163032.11	protein_coding	VSNL1
chr2	17663812	17800242	136431	-	HAVANA	gene	ENSG00000163029.15	protein_coding	SMC6
chr2	17753858	17788941	35084	+	HAVANA	gene	ENSG00000178295.14	protein_coding	2001-01-01
chr2	17816496	17817101	606	+	HAVANA	gene	ENSG00000151379.3	protein_coding	MSGN1
chr2	17877847	18361616	483770	+	HAVANA	gene	ENSG00000170745.11	protein_coding	KCNS3
chr2	18040606	18040733	128	-	ENSEMBL	gene	ENSG00000212455.1	snoRNA	RF00561
chr2	18547386	18548204	819	-	HAVANA	gene	ENSG00000260331.1	lincRNA	RP11-111J6.2
chr2	18554723	18560680	5958	-	HAVANA	gene	ENSG00000240857.1	protein_coding	RDH14
chr2	18555545	18589564	34020	-	HAVANA	gene	ENSG00000250741.6	protein_coding	NT5C1B-RDH14
chr2	18562872	18589572	26701	-	HAVANA	gene	ENSG00000185013.16	protein_coding	NT5C1B
chr2	18583367	18583468	102	-	ENSEMBL	gene	ENSG00000207170.1	snRNA	RNU6-1215P
chr2	18784807	18787752	2946	+	HAVANA	gene	ENSG00000224626.1	lincRNA	AC106053.1
chr2	18986451	19346748	360298	-	HAVANA	gene	ENSG00000236204.5	lincRNA	AC092594.1
chr2	19348429	19348505	77	+	ENSEMBL	gene	ENSG00000266738.1	miRNA	MIR4757
chr2	20666664	20679245	12582	+	HAVANA	gene	ENSG00000143869.6	protein_coding	GDF7
chr2	20678254	20678932	679	-	HAVANA	gene	ENSG00000270100.1	lincRNA	RP11-130L8.1
chr2	20684014	20823130	139117	-	HAVANA	gene	ENSG00000118961.14	protein_coding	LDAH
chr2	20859771	20861661	1891	+	HAVANA	gene	ENSG00000236436.1	lincRNA	AC012361.1
chr2	20999313	21000917	1605	-	HAVANA	gene	ENSG00000261012.2	lincRNA	RP11-116D2.1
chr2	21001429	21044073	42645	-	HAVANA	gene	ENSG00000084674.14	protein_coding	APOB
chr2	21023496	21024170	675	+	HAVANA	gene	ENSG00000280390.1	TEC	AC010872.1
chr2	21123917	21143272	19356	+	HAVANA	gene	ENSG00000218819.4	protein_coding	TDRD15
chr2	21198518	21198896	379	-	HAVANA	gene	ENSG00000271629.1	processed_pseudogene	RP11-79J24.1
chr2	21221175	21970959	749785	+	HAVANA	gene	ENSG00000233005.1	lincRNA	AC067959.1
chr2	21317660	21561313	243654	+	HAVANA	gene	ENSG00000231204.5	lincRNA	AC011752.1
chr2	21362292	21364025	1734	-	HAVANA	gene	ENSG00000270654.1	processed_pseudogene	RP11-531P14.1
chr2	21630548	21636309	5762	-	HAVANA	gene	ENSG00000235537.1	lincRNA	AC009411.2
chr2	21638431	21649563	11133	-	HAVANA	gene	ENSG00000228538.5	lincRNA	AC009411.1
chr2	21687434	21710623	23190	-	HAVANA	gene	ENSG00000229621.1	lincRNA	AC018742.1
chr2	21922993	21923288	296	+	ENSEMBL	gene	ENSG00000264192.1	misc_RNA	RN7SL117P
chr2	21933336	22531105	597770	-	HAVANA	gene	ENSG00000231200.1	lincRNA	AC068490.2
chr2	21942178	21965680	23503	-	HAVANA	gene	ENSG00000228999.2	lincRNA	AC068490.1
chr2	22188336	22190313	1978	+	HAVANA	gene	ENSG00000223691.1	processed_pseudogene	AC068044.1
chr2	22317053	22317244	192	+	HAVANA	gene	ENSG00000234189.1	processed_pseudogene	AC099799.1
chr2	22338886	22339003	118	-	ENSEMBL	gene	ENSG00000206882.1	rRNA	RNA5SP87
chr2	22377594	22482004	104411	+	HAVANA	gene	ENSG00000234207.1	lincRNA	AC096570.2
chr2	22536479	22538288	1810	+	HAVANA	gene	ENSG00000233587.1	lincRNA	AC096570.1
chr2	22861552	22861884	333	+	ENSEMBL	gene	ENSG00000222616.1	misc_RNA	RN7SKP27
chr2	23018125	23199056	180932	-	HAVANA	gene	ENSG00000232451.1	lincRNA	AC016768.1
chr2	29192774	29921566	728793	-	HAVANA	gene	ENSG00000171094.17	protein_coding	ALK
chr2	29681027	29681323	297	-	ENSEMBL	gene	ENSG00000242699.3	misc_RNA	RN7SL516P
chr2	29890371	29892354	1984	+	HAVANA	gene	ENSG00000230737.1	antisense	AC106870.1
chr2	29899597	29907199	7603	+	HAVANA	gene	ENSG00000197644.2	antisense	AC106870.2
chr2	30051066	30143804	92739	-	HAVANA	gene	ENSG00000233862.5	antisense	AC016907.3
chr2	31334321	31414715	80395	-	HAVANA	gene	ENSG00000158125.9	protein_coding	XDH
chr2	31522480	31581067	58588	-	HAVANA	gene	ENSG00000277893.1	protein_coding	SRD5A2
chr2	31526942	31563464	36523	+	HAVANA	gene	ENSG00000228563.1	antisense	AL133247.2
chr2	31651381	31651862	482	+	HAVANA	gene	ENSG00000270422.1	processed_pseudogene	AL133247.3
chr2	31793823	31803980	10158	-	HAVANA	gene	ENSG00000223647.1	lincRNA	AL133249.1
chr2	33706886	34297753	590868	+	HAVANA	gene	ENSG00000203386.6	lincRNA	AC009499.1
chr2	33839782	33840678	897	-	HAVANA	gene	ENSG00000235064.1	processed_pseudogene	AC069303.1
chr2	34067226	34069550	2325	+	HAVANA	gene	ENSG00000237790.1	lincRNA	AC009499.2
chr2	34383788	34635340	251553	+	HAVANA	gene	ENSG00000226785.1	lincRNA	AC073218.1
chr2	34677555	34738231	60677	+	HAVANA	gene	ENSG00000228262.8	lincRNA	AC073218.2
chr2	34692290	34703606	11317	-	HAVANA	gene	ENSG00000272027.2	lincRNA	RP11-529E15.1
chr2	34734975	34737118	2144	-	HAVANA	gene	ENSG00000232153.2	lincRNA	AC073218.3
chr2	34799850	35185689	385840	+	HAVANA	gene	ENSG00000226994.7	lincRNA	AC012593.1
chr2	34809233	34809556	324	-	ENSEMBL	gene	ENSG00000264352.2	misc_RNA	RN7SL602P
chr2	34998273	35000160	1888	-	HAVANA	gene	ENSG00000237320.2	lincRNA	AC019064.1
chr2	35219377	35219604	228	-	HAVANA	gene	ENSG00000196085.5	processed_pseudogene	AC013442.1
chr2	35471405	35471486	82	+	ENSEMBL	gene	ENSG00000265301.1	miRNA	MIR548AD
chr2	35471605	35471708	104	+	ENSEMBL	gene	ENSG00000207255.1	snRNA	RNU6-1117P
chr2	35471716	35471841	126	+	HAVANA	gene	ENSG00000229013.1	processed_pseudogene	AC083939.1
chr2	35724759	35725142	384	-	HAVANA	gene	ENSG00000234587.1	processed_pseudogene	AC068274.1
chr2	36299388	36299830	443	-	HAVANA	gene	ENSG00000233752.1	processed_pseudogene	AC009414.1
chr2	36354749	36355114	366	-	HAVANA	gene	ENSG00000260025.1	lincRNA	RP11-490M8.1
chr2	36355926	36551135	195210	+	HAVANA	gene	ENSG00000150938.9	protein_coding	CRIM1
chr2	39786453	40255209	468757	+	HAVANA	gene	ENSG00000227028.6	antisense	AC007254.3
chr2	39929110	39929998	889	+	HAVANA	gene	ENSG00000235653.1	processed_pseudogene	AC007253.1
chr2	40097270	40611053	513784	-	HAVANA	gene	ENSG00000183023.18	protein_coding	SLC8A1
chr2	40746487	40767452	20966	+	HAVANA	gene	ENSG00000233128.1	lincRNA	AC007317.1
chr2	41143780	41157555	13776	+	HAVANA	gene	ENSG00000237442.3	transcribed_processed_pseudogene	AC009223.1
chr2	41819747	41820754	1008	+	HAVANA	gene	ENSG00000236090.2	processed_pseudogene	AC009413.1
chr2	41850203	41850601	399	-	HAVANA	gene	ENSG00000236533.1	processed_pseudogene	AC009413.2
chr2	41857271	41857372	102	-	ENSEMBL	gene	ENSG00000207218.1	misc_RNA	RF00019
chr2	48529925	48776517	246593	+	HAVANA	gene	ENSG00000068781.21	protein_coding	STON1-GTF2A1L
chr2	48617798	48733148	115351	+	HAVANA	gene	ENSG00000242441.7	protein_coding	GTF2A1L
chr2	48632291	48755724	123434	-	HAVANA	gene	ENSG00000279956.1	protein_coding	RP11-310N16.1
chr2	48632856	48633353	498	-	HAVANA	gene	ENSG00000239995.2	transcribed_processed_pseudogene	AC073082.3
chr2	48686775	48755730	68956	-	HAVANA	gene	ENSG00000138039.14	protein_coding	LHCGR
chr2	48780602	48780895	294	+	HAVANA	gene	ENSG00000232285.1	processed_pseudogene	AC091788.2
chr2	48809340	49419013	609674	+	HAVANA	gene	ENSG00000282890.1	lincRNA	RP11-460M2.1
chr2	48915267	48916530	1264	-	HAVANA	gene	ENSG00000214602.3	processed_pseudogene	AC007189.2
chr2	48962157	49154537	192381	-	HAVANA	gene	ENSG00000170820.11	protein_coding	FSHR
chr2	49059603	49059658	56	+	ENSEMBL	gene	ENSG00000212036.3	miRNA	MIR548BA
chr2	49202126	49451896	249771	-	HAVANA	gene	ENSG00000282998.1	lincRNA	RP11-152D8.1
chr2	49233794	49233899	106	-	ENSEMBL	gene	ENSG00000206915.1	snRNA	RNU6-439P
chr2	49563398	49595122	31725	+	HAVANA	gene	ENSG00000282828.1	lincRNA	RP11-443F4.1
chr2	49878623	49879363	741	+	HAVANA	gene	ENSG00000234253.1	processed_pseudogene	AC078994.2
chr2	49888868	49888986	119	-	ENSEMBL	gene	ENSG00000212580.1	snoRNA	RF00072
chr2	49918505	51225575	1307071	-	HAVANA	gene	ENSG00000179915.22	protein_coding	NRXN1
chr2	50588690	50589415	726	-	HAVANA	gene	ENSG00000230327.1	processed_pseudogene	AC009234.1
chr2	50620963	50632993	12031	+	HAVANA	gene	ENSG00000283058.1	antisense	RP11-358H12.1
chr2	50696172	50696262	91	-	ENSEMBL	gene	ENSG00000216191.1	miRNA	MIR8485
chr2	50829442	50829678	237	-	HAVANA	gene	ENSG00000238165.1	processed_pseudogene	AC007560.1
chr2	51032601	52407917	1375317	+	HAVANA	gene	ENSG00000231918.1	lincRNA	AC007682.1
chr2	51511058	51511483	426	+	HAVANA	gene	ENSG00000224344.1	processed_pseudogene	AC080091.1
chr2	51775258	51775402	145	-	HAVANA	gene	ENSG00000223710.1	unprocessed_pseudogene	AC064868.1
chr2	51925692	51925833	142	-	HAVANA	gene	ENSG00000230840.1	processed_pseudogene	AC097463.2
chr2	51926882	51927362	481	-	HAVANA	gene	ENSG00000226366.1	processed_pseudogene	AC097463.1
chr2	52071355	52077197	5843	+	HAVANA	gene	ENSG00000236538.1	processed_pseudogene	ZNF863P
chr2	52297995	52298096	102	+	ENSEMBL	gene	ENSG00000202195.1	misc_RNA	RF00019
chr2	52373118	52390012	16895	+	HAVANA	gene	ENSG00000225444.1	lincRNA	AC087073.1
chr2	52474073	52474411	339	-	HAVANA	gene	ENSG00000225842.1	processed_pseudogene	AC139712.1
chr2	52494688	52500752	6065	-	HAVANA	gene	ENSG00000236837.1	lincRNA	AC139712.4
chr2	52570648	52572522	1875	+	HAVANA	gene	ENSG00000204993.3	processed_pseudogene	AC139712.2
chr2	52629743	52630078	336	+	HAVANA	gene	ENSG00000233083.1	processed_pseudogene	AC096583.1
chr2	52702522	52702615	94	-	ENSEMBL	gene	ENSG00000264975.1	miRNA	MIR4431
chr2	52722677	52910020	187344	-	HAVANA	gene	ENSG00000228033.5	lincRNA	AC010967.2
chr2	52864235	52866631	2397	+	HAVANA	gene	ENSG00000232604.1	lincRNA	AC010967.3
chr2	52883243	52883455	213	+	HAVANA	gene	ENSG00000232668.1	processed_pseudogene	AC010967.1
chr2	53470447	53470629	183	-	ENSEMBL	gene	ENSG00000251942.1	scaRNA	RF00424
chr2	53486144	53486280	137	-	HAVANA	gene	ENSG00000223897.1	processed_pseudogene	AC069157.1
chr2	53532672	53787610	254939	-	HAVANA	gene	ENSG00000115239.21	protein_coding	ASB3
chr2	55865967	55924139	58173	-	HAVANA	gene	ENSG00000115380.19	protein_coding	EFEMP1
chr2	55951654	55952014	361	-	ENSEMBL	gene	ENSG00000202344.1	misc_RNA	RN7SKP208
chr2	55952158	56181652	229495	+	HAVANA	gene	ENSG00000272180.1	lincRNA	RP11-481J13.1
chr2	55963191	56047326	84136	-	HAVANA	gene	ENSG00000226702.1	lincRNA	AC011306.2
chr2	55982967	55983076	110	-	ENSEMBL	gene	ENSG00000207548.3	miRNA	MIR217
chr2	55988950	55989059	110	-	ENSEMBL	gene	ENSG00000207798.1	miRNA	MIR216A
chr2	56000714	56000795	82	-	ENSEMBL	gene	ENSG00000211520.2	miRNA	MIR216B
chr2	56077417	56090382	12966	-	HAVANA	gene	ENSG00000229805.1	lincRNA	AC011306.1
chr2	56147630	56386171	238542	+	HAVANA	gene	ENSG00000271894.1	processed_transcript	RP11-482H16.1
chr2	56173534	56185770	12237	-	HAVANA	gene	ENSG00000233251.7	antisense	AC007743.1
chr2	56184123	56386173	202051	+	HAVANA	gene	ENSG00000055813.5	protein_coding	CCDC85A
chr2	56235217	56235330	114	-	ENSEMBL	gene	ENSG00000199395.1	rRNA	RNA5SP93
chr2	56750300	56750563	264	+	HAVANA	gene	ENSG00000231570.1	processed_pseudogene	AC008173.1
chr2	57048350	57049336	987	-	HAVANA	gene	ENSG00000271115.1	processed_pseudogene	RP11-443I9.1
chr2	57429548	57430693	1146	-	HAVANA	gene	ENSG00000270569.1	processed_pseudogene	RP11-127H13.1
chr2	57544535	57544599	65	+	ENSEMBL	gene	ENSG00000212168.1	snoRNA	RF00592
chr2	57755428	57766052	10625	+	HAVANA	gene	ENSG00000271615.1	transcribed_processed_pseudogene	CTD-2026C7.1
chr2	57907651	58159920	252270	+	HAVANA	gene	ENSG00000028116.16	protein_coding	VRK2
chr2	58159243	58241372	82130	-	HAVANA	gene	ENSG00000115392.11	protein_coding	FANCL
chr2	58241349	58241686	338	+	HAVANA	gene	ENSG00000273063.1	antisense	RP11-334G22.1
chr2	58251440	58252525	1086	+	HAVANA	gene	ENSG00000233426.3	processed_pseudogene	AC007250.3
chr2	58275877	58296548	20672	+	HAVANA	gene	ENSG00000225226.1	lincRNA	AC007250.4
chr2	58427799	59063766	635968	+	HAVANA	gene	ENSG00000233723.7	lincRNA	AC007092.1
chr2	58460292	58462032	1741	-	HAVANA	gene	ENSG00000231043.3	processed_pseudogene	AC007238.1
chr2	59217708	59279400	61693	+	HAVANA	gene	ENSG00000222030.1	lincRNA	AC007131.1
chr2	59218680	60100200	881521	-	HAVANA	gene	ENSG00000271955.1	lincRNA	RP11-444A22.1
chr2	59238714	59733396	494683	-	HAVANA	gene	ENSG00000233891.7	lincRNA	AC007131.2
chr2	59435213	59442261	7049	+	HAVANA	gene	ENSG00000231815.1	lincRNA	AC007179.1
chr2	59514890	59515124	235	+	HAVANA	gene	ENSG00000270447.1	processed_pseudogene	RP11-569H17.1
chr2	59647621	59647723	103	+	ENSEMBL	gene	ENSG00000200101.1	snRNA	RNU6-508P
chr2	59694762	59694869	108	+	ENSEMBL	gene	ENSG00000252726.1	rRNA	RNA5SP94
chr2	60350595	60353016	2422	-	HAVANA	gene	ENSG00000228590.1	lincRNA	AC007381.3
chr2	60359216	60391375	32160	-	HAVANA	gene	ENSG00000223929.1	lincRNA	AC007381.2
chr2	66574030	66730157	156128	+	HAVANA	gene	ENSG00000232046.6	lincRNA	AC007392.3
chr2	66697125	66703227	6103	-	HAVANA	gene	ENSG00000237179.5	lincRNA	AC007392.4
chr2	66820684	66822570	1887	-	HAVANA	gene	ENSG00000224071.1	processed_pseudogene	AC009474.1
chr2	66881087	66881222	136	-	HAVANA	gene	ENSG00000230355.1	processed_pseudogene	AC009474.2
chr2	66904436	66971462	67027	+	HAVANA	gene	ENSG00000230525.5	lincRNA	AC007403.2
chr2	66921510	66922457	948	-	HAVANA	gene	ENSG00000232688.1	lincRNA	AC007403.1
chr2	67040546	67041966	1421	+	HAVANA	gene	ENSG00000223859.1	lincRNA	AC007403.3
chr2	67086446	67311439	224994	+	HAVANA	gene	ENSG00000235885.7	lincRNA	AC023115.2
chr2	67123357	67215319	91963	-	HAVANA	gene	ENSG00000236780.5	lincRNA	AC078941.1
chr2	67324627	67325304	678	+	HAVANA	gene	ENSG00000236605.1	lincRNA	AC023115.4
chr2	67397319	67412089	14771	+	HAVANA	gene	ENSG00000143971.8	protein_coding	ETAA1
chr2	67562067	67574044	11978	+	HAVANA	gene	ENSG00000224173.1	lincRNA	AC007422.1
chr2	67565604	67684077	118474	-	HAVANA	gene	ENSG00000235495.1	lincRNA	AC010987.5
chr2	76106016	76107324	1309	-	HAVANA	gene	ENSG00000233107.1	processed_pseudogene	AC073091.1
chr2	76258034	76258897	864	-	HAVANA	gene	ENSG00000228209.1	processed_pseudogene	AC073091.2
chr2	76260755	76261661	907	-	HAVANA	gene	ENSG00000271356.1	processed_pseudogene	RP11-335E8.1
chr2	76445079	76445410	332	-	ENSEMBL	gene	ENSG00000200488.1	misc_RNA	RN7SKP203
chr2	76595413	76595678	266	-	ENSEMBL	gene	ENSG00000251947.1	misc_RNA	RN7SKP164
chr2	76747719	77593319	845601	-	HAVANA	gene	ENSG00000176204.13	protein_coding	LRRTM4
chr2	76772909	76773045	137	+	ENSEMBL	gene	ENSG00000200028.1	rRNA	RNA5SP98
chr2	76985965	77009791	23827	+	HAVANA	gene	ENSG00000234653.1	antisense	AC079117.1
chr2	77652413	77654668	2256	-	HAVANA	gene	ENSG00000227088.1	lincRNA	AC084149.2
chr2	77672215	77673792	1578	+	HAVANA	gene	ENSG00000230968.1	lincRNA	AC084149.1
chr2	77788382	77793087	4706	+	HAVANA	gene	ENSG00000237077.1	transcribed_processed_pseudogene	AC105399.2
chr2	77915934	77918011	2078	+	HAVANA	gene	ENSG00000233605.2	lincRNA	AC073628.1
chr2	78088730	78127806	39077	+	HAVANA	gene	ENSG00000229494.1	lincRNA	AC012494.1
chr2	78412793	78413094	302	-	HAVANA	gene	ENSG00000214429.3	processed_pseudogene	AC064872.1
chr2	78437850	78438921	1072	+	HAVANA	gene	ENSG00000270470.1	processed_pseudogene	RP11-601H16.1
chr2	78597911	78599406	1496	+	HAVANA	gene	ENSG00000234877.2	lincRNA	AC092660.1
chr2	78882447	78882552	106	+	ENSEMBL	gene	ENSG00000202423.1	snRNA	RNU6-827P
chr2	78882628	78882734	107	+	ENSEMBL	gene	ENSG00000200048.1	snRNA	RNU6-812P
chr2	79025686	79028505	2820	+	HAVANA	gene	ENSG00000143954.12	protein_coding	REG3G
chr2	79085030	79088019	2990	-	HAVANA	gene	ENSG00000172023.7	protein_coding	REG1B
chr2	79120362	79123419	3058	+	HAVANA	gene	ENSG00000115386.5	protein_coding	REG1A
chr2	79135503	79138427	2925	-	HAVANA	gene	ENSG00000204787.8	transcribed_unprocessed_pseudogene	REG1P
chr2	79157003	79159753	2751	-	HAVANA	gene	ENSG00000172016.15	protein_coding	REG3A
chr2	79158374	79185523	27150	+	HAVANA	gene	ENSG00000224879.1	sense_overlapping	AC011754.1
chr2	79185231	80648861	1463631	+	HAVANA	gene	ENSG00000066032.18	protein_coding	CTNNA2
chr2	79493716	79500844	7129	-	HAVANA	gene	ENSG00000229385.1	antisense	AC010975.1
chr2	79547151	79548128	978	-	HAVANA	gene	ENSG00000277171.1	unprocessed_pseudogene	RP11-191H23.1
chr2	79573764	79575593	1830	-	HAVANA	gene	ENSG00000230237.1	processed_pseudogene	AC010975.2
chr2	79636862	79636963	102	-	ENSEMBL	gene	ENSG00000252031.1	snRNA	RNU6-561P
chr2	79649294	79649359	66	-	ENSEMBL	gene	ENSG00000266436.1	miRNA	MIR4264
chr2	79866495	79866583	89	-	ENSEMBL	gene	ENSG00000276917.1	miRNA	MIR8080
chr2	80028012	80030551	2540	-	HAVANA	gene	ENSG00000224731.1	antisense	AC016716.2
chr2	80162428	80163135	708	-	HAVANA	gene	ENSG00000223427.1	processed_pseudogene	AC016716.1
chr2	80288351	80304749	16399	-	HAVANA	gene	ENSG00000162951.10	protein_coding	LRRTM1
chr2	80572681	80618777	46097	-	HAVANA	gene	ENSG00000237031.7	antisense	AC008067.2
chr2	80699388	80870190	170803	-	HAVANA	gene	ENSG00000230975.1	lincRNA	AC084193.1
chr2	81194337	81201184	6848	-	HAVANA	gene	ENSG00000234429.1	processed_pseudogene	AC105342.1
chr2	81418723	81419302	580	-	HAVANA	gene	ENSG00000231722.1	processed_pseudogene	AC012075.1
chr2	81461358	81467468	6111	-	HAVANA	gene	ENSG00000235519.2	lincRNA	AC012075.2
chr2	81496214	81496327	114	-	ENSEMBL	gene	ENSG00000200890.1	rRNA	RNA5SP99
chr2	81666477	81666728	252	-	HAVANA	gene	ENSG00000233444.1	processed_pseudogene	AC013262.1
chr2	81967079	81967374	296	+	ENSEMBL	gene	ENSG00000242118.3	misc_RNA	RN7SL201P
chr2	81983272	82005700	22429	-	HAVANA	gene	ENSG00000231781.1	lincRNA	AC079896.1
chr2	82268427	82269927	1501	-	HAVANA	gene	ENSG00000229560.1	processed_pseudogene	AC105761.1
chr2	82268612	82268706	95	+	ENSEMBL	gene	ENSG00000252897.1	snRNA	RNU6-685P
chr2	82307067	82307168	102	-	ENSEMBL	gene	ENSG00000201311.1	misc_RNA	RF00019
chr2	82479128	82538711	59584	-	HAVANA	gene	ENSG00000237498.2	lincRNA	AC010105.1
chr2	82609652	82609977	326	+	HAVANA	gene	ENSG00000226860.1	processed_pseudogene	AC109638.1
chr2	82814984	82815516	533	+	HAVANA	gene	ENSG00000226700.1	processed_pseudogene	AC098817.1
chr2	82815809	82817528	1720	+	HAVANA	gene	ENSG00000225045.1	processed_pseudogene	AC098817.2
chr2	82817538	82818061	524	-	HAVANA	gene	ENSG00000224695.1	processed_pseudogene	AC098817.4
chr2	82818131	82819264	1134	+	HAVANA	gene	ENSG00000227789.1	processed_pseudogene	AC098817.3
chr2	82856826	82857384	559	+	HAVANA	gene	ENSG00000168129.8	processed_pseudogene	AC098817.5
chr2	83218890	83219105	216	-	HAVANA	gene	ENSG00000223977.1	processed_pseudogene	AC138623.1
chr2	83522814	83523502	689	+	HAVANA	gene	ENSG00000232548.1	lincRNA	AC010744.1
chr2	83594956	83595243	288	+	HAVANA	gene	ENSG00000224627.1	processed_pseudogene	AC023881.1
chr2	83657735	83657842	108	+	ENSEMBL	gene	ENSG00000199295.1	snRNA	RNU6-1312P
chr2	84031140	84032358	1219	+	HAVANA	gene	ENSG00000228225.1	processed_pseudogene	AC016908.1
chr2	84039885	84040720	836	-	HAVANA	gene	ENSG00000228902.1	processed_pseudogene	AC016908.2
chr2	84290683	84292202	1520	+	HAVANA	gene	ENSG00000182814.7	transcribed_processed_pseudogene	AC097458.2
chr2	84315108	84350774	35667	+	HAVANA	gene	ENSG00000228272.1	lincRNA	AC106874.1
chr2	88765807	88806612	40806	+	HAVANA	gene	ENSG00000230006.7	transcribed_unprocessed_pseudogene	AC096579.14
chr2	88811186	88825207	14022	-	HAVANA	gene	ENSG00000283270.1	transcribed_unprocessed_pseudogene	AC096579.13
chr2	88811186	88861563	50378	-	HAVANA	gene	ENSG00000240040.6	processed_transcript	AC096579.15
chr2	88812370	88812454	85	+	ENSEMBL	gene	ENSG00000265510.1	miRNA	MIR4436A
chr2	88857161	88857683	523	-	HAVANA	gene	ENSG00000211592.8	IG_C_gene	IGKC
chr2	88860568	88860605	38	-	HAVANA	gene	ENSG00000211593.2	IG_J_gene	IGKJ5
chr2	88860886	88860922	37	-	HAVANA	gene	ENSG00000211594.2	IG_J_gene	IGKJ4
chr2	88861221	88861258	38	-	HAVANA	gene	ENSG00000211595.2	IG_J_gene	IGKJ3
chr2	88861525	88861563	39	-	HAVANA	gene	ENSG00000211596.3	IG_J_gene	IGKJ2
chr2	88861886	88861923	38	-	HAVANA	gene	ENSG00000211597.2	IG_J_gene	IGKJ1
chr2	88885397	88886153	757	+	HAVANA	gene	ENSG00000211598.2	IG_V_gene	IGKV4-1
chr2	88897232	88897784	553	+	HAVANA	gene	ENSG00000211599.2	IG_V_gene	IGKV5-2
chr2	88915081	88915378	298	-	HAVANA	gene	ENSG00000197794.2	IG_V_pseudogene	IGKV7-3
chr2	88922328	88922753	426	-	HAVANA	gene	ENSG00000225136.1	processed_pseudogene	AC096767.2
chr2	88931666	88932380	715	-	HAVANA	gene	ENSG00000253435.1	IG_V_pseudogene	IGKV2-4
chr2	88947301	88947957	657	-	HAVANA	gene	ENSG00000243466.1	IG_V_gene	IGKV1-5
chr2	88966262	88966767	506	-	HAVANA	gene	ENSG00000239855.1	IG_V_gene	IGKV1-6
chr2	88978468	88979081	614	-	HAVANA	gene	ENSG00000243063.1	IG_V_gene	IGKV3-7
chr2	88992409	88992931	523	-	HAVANA	gene	ENSG00000240671.4	IG_V_gene	IGKV1-8
chr2	89009982	89010515	534	-	HAVANA	gene	ENSG00000241755.1	IG_V_gene	IGKV1-9
chr2	89019992	89020686	695	-	HAVANA	gene	ENSG00000253278.1	IG_V_pseudogene	IGKV2-10
chr2	89027171	89027731	561	-	HAVANA	gene	ENSG00000241351.3	IG_V_gene	IGKV3-11
chr2	89040224	89040745	522	-	HAVANA	gene	ENSG00000243290.3	IG_V_gene	IGKV1-12
chr2	89045995	89046466	472	-	HAVANA	gene	ENSG00000253497.1	IG_V_pseudogene	IGKV1-13
chr2	89078010	89078784	775	-	HAVANA	gene	ENSG00000253265.1	IG_V_pseudogene	IGKV2-14
chr2	89085177	89085787	611	-	HAVANA	gene	ENSG00000244437.1	IG_V_gene	IGKV3-15
chr2	89099859	89100361	503	-	HAVANA	gene	ENSG00000240864.3	IG_V_gene	IGKV1-16
chr2	89117342	89117844	503	-	HAVANA	gene	ENSG00000240382.3	IG_V_gene	IGKV1-17
chr2	89128724	89129483	760	-	HAVANA	gene	ENSG00000254157.1	IG_V_pseudogene	IGKV2-18
chr2	89134975	89135257	283	-	HAVANA	gene	ENSG00000253732.1	IG_V_pseudogene	IGKV2-19
chr2	89142574	89143160	587	-	HAVANA	gene	ENSG00000239951.1	IG_V_gene	IGKV3-20
chr2	89159751	89160366	616	-	HAVANA	gene	ENSG00000211611.2	IG_V_gene	IGKV6-21
chr2	89170775	89171212	438	-	HAVANA	gene	ENSG00000253578.1	IG_V_pseudogene	IGKV1-22
chr2	89172022	89172553	532	-	HAVANA	gene	ENSG00000253625.1	IG_V_pseudogene	IGKV2-23
chr2	89176328	89177160	833	-	HAVANA	gene	ENSG00000241294.1	IG_V_gene	IGKV2-24
chr2	89192500	89192752	253	-	HAVANA	gene	ENSG00000253202.1	IG_V_pseudogene	IGKV3-25
chr2	89196096	89196829	734	-	HAVANA	gene	ENSG00000254098.1	IG_V_pseudogene	IGKV2-26
chr2	89203509	89203906	398	-	HAVANA	gene	ENSG00000277852.1	unprocessed_pseudogene	RP11-421K23.1
chr2	89213423	89213928	506	-	HAVANA	gene	ENSG00000244575.3	IG_V_gene	IGKV1-27
chr2	89221698	89222461	764	-	HAVANA	gene	ENSG00000244116.3	IG_V_gene	IGKV2-28
chr2	102736905	103019900	282996	+	HAVANA	gene	ENSG00000170417.15	protein_coding	TMEM182
chr2	102873339	102895722	22384	-	HAVANA	gene	ENSG00000277527.1	lincRNA	AC007251.2
chr2	102967408	102984429	17022	-	HAVANA	gene	ENSG00000224095.1	lincRNA	AC108051.1
chr2	102987323	102988565	1243	+	HAVANA	gene	ENSG00000227680.1	lincRNA	AC108051.2
chr2	103109759	103176260	66502	-	HAVANA	gene	ENSG00000229209.1	lincRNA	AC073987.1
chr2	103275904	103276138	235	+	HAVANA	gene	ENSG00000227623.1	processed_pseudogene	AC073987.2
chr2	103494241	103495842	1602	+	HAVANA	gene	ENSG00000236596.1	processed_pseudogene	AC092568.1
chr2	103527620	103529261	1642	+	HAVANA	gene	ENSG00000221849.2	processed_pseudogene	AC018880.1
chr2	103623630	103623830	201	+	HAVANA	gene	ENSG00000231723.1	processed_pseudogene	AC018880.2
chr2	103856659	103880209	23551	-	HAVANA	gene	ENSG00000232597.5	lincRNA	AC013727.1
chr2	103865746	103869688	3943	-	HAVANA	gene	ENSG00000236141.1	lincRNA	AC013727.2
chr2	103874310	104077778	203469	+	HAVANA	gene	ENSG00000256637.6	lincRNA	RP11-76I14.1
chr2	103953098	103953284	187	-	ENSEMBL	gene	ENSG00000273515.1	misc_RNA	RF02091
chr2	104125268	104147229	21962	-	HAVANA	gene	ENSG00000228968.1	lincRNA	AC096554.1
chr2	104395002	104396280	1279	-	HAVANA	gene	ENSG00000233955.1	processed_pseudogene	AC068535.1
chr2	104411201	104415612	4412	+	HAVANA	gene	ENSG00000227157.1	lincRNA	AC068535.2
chr2	104412227	104414008	1782	-	HAVANA	gene	ENSG00000225765.1	lincRNA	AC068535.3
chr2	104433267	104520832	87566	+	HAVANA	gene	ENSG00000235597.1	lincRNA	AC013402.2
chr2	104488458	104510509	22052	-	HAVANA	gene	ENSG00000234781.2	lincRNA	AC068535.4
chr2	104580821	104581890	1070	-	HAVANA	gene	ENSG00000231626.1	lincRNA	AC013402.4
chr2	104583152	104585354	2203	+	HAVANA	gene	ENSG00000236109.1	lincRNA	AC013402.3
chr2	104659337	104664837	5501	+	HAVANA	gene	ENSG00000230690.1	lincRNA	AC013402.5
chr2	104678223	104678673	451	+	HAVANA	gene	ENSG00000225669.1	processed_pseudogene	AC068535.5
chr2	107986523	108013994	27472	+	HAVANA	gene	ENSG00000115665.8	protein_coding	SLC5A7
chr2	108049200	108052755	3556	-	HAVANA	gene	ENSG00000231221.1	lincRNA	LINC01593
chr2	108099110	108099492	383	+	HAVANA	gene	ENSG00000229890.1	processed_pseudogene	ACTP1
chr2	108167748	108217841	50094	-	HAVANA	gene	ENSG00000225328.1	antisense	LINC01594
chr2	108226015	108226331	317	-	HAVANA	gene	ENSG00000236877.2	processed_pseudogene	SETD6P1
chr2	108247195	108265351	18157	+	HAVANA	gene	ENSG00000196228.3	protein_coding	SULT1C3
chr2	114260050	114261226	1177	-	HAVANA	gene	ENSG00000231926.1	processed_pseudogene	AC105050.1
chr2	114420125	114420302	178	+	ENSEMBL	gene	ENSG00000222923.1	snRNA	RNU2-41P
chr2	114442299	115845752	1403454	+	HAVANA	gene	ENSG00000175497.16	protein_coding	DPP10
chr2	114828432	114833548	5117	-	HAVANA	gene	ENSG00000231538.1	antisense	AC068542.1
chr2	114833830	114835588	1759	-	HAVANA	gene	ENSG00000235717.1	antisense	AC068542.2
chr2	115130935	115161343	30409	-	HAVANA	gene	ENSG00000235026.5	antisense	AC066593.1
chr2	115468056	115468938	883	+	HAVANA	gene	ENSG00000230391.1	processed_pseudogene	AC017040.1
chr2	116687218	116687387	170	-	HAVANA	gene	ENSG00000271667.1	processed_pseudogene	RP11-338I24.1
chr2	116726453	116726771	319	-	HAVANA	gene	ENSG00000224869.1	processed_pseudogene	AC062016.1
chr2	116751158	116751648	491	+	HAVANA	gene	ENSG00000226341.1	processed_pseudogene	AC062016.2
chr2	116818086	116818761	676	+	HAVANA	gene	ENSG00000235871.1	processed_pseudogene	AC062016.3
chr2	117023918	117024867	950	+	HAVANA	gene	ENSG00000230158.1	unprocessed_pseudogene	AC012365.1
chr2	117025077	117026118	1042	+	HAVANA	gene	ENSG00000230950.1	unprocessed_pseudogene	AC012365.2
chr2	117026537	117027024	488	+	HAVANA	gene	ENSG00000228898.1	unprocessed_pseudogene	AC012365.3
chr2	117139715	117139775	61	-	ENSEMBL	gene	ENSG00000239185.1	snRNA	RNU7-190P
chr2	117180892	117181562	671	-	HAVANA	gene	ENSG00000227291.1	processed_pseudogene	AC092170.1
chr2	123065321	123067722	2402	+	HAVANA	gene	ENSG00000237856.1	lincRNA	AC062020.2
chr2	123066151	123073481	7331	-	HAVANA	gene	ENSG00000232740.1	lincRNA	AC062020.1
chr2	123443266	123444445	1180	-	HAVANA	gene	ENSG00000226708.1	lincRNA	AC073409.1
chr2	123695302	123697396	2095	+	HAVANA	gene	ENSG00000235640.1	processed_pseudogene	AC092646.1
chr2	123762171	123763071	901	+	HAVANA	gene	ENSG00000227738.1	processed_pseudogene	AC092646.2
chr2	123850522	123850695	174	-	HAVANA	gene	ENSG00000279874.1	TEC	RP11-329A6.1
chr2	123869256	123869570	315	-	ENSEMBL	gene	ENSG00000223118.1	misc_RNA	RN7SKP102
chr2	124016858	124025173	8316	-	HAVANA	gene	ENSG00000228400.1	antisense	AC079154.1
chr2	124025287	124915287	890001	+	HAVANA	gene	ENSG00000155052.14	protein_coding	CNTNAP5
chr2	124680722	124680916	195	-	HAVANA	gene	ENSG00000238046.1	processed_pseudogene	AC019159.1
chr2	124778454	124778640	187	-	HAVANA	gene	ENSG00000270815.1	processed_pseudogene	RP11-56O18.1
chr2	124932915	124933020	106	+	ENSEMBL	gene	ENSG00000252674.1	rRNA	RNA5SP102
chr2	124989219	124989325	107	+	ENSEMBL	gene	ENSG00000206726.1	snRNA	RNU6-259P
chr2	125710969	125765842	54874	+	HAVANA	gene	ENSG00000235491.1	lincRNA	AC097499.1
chr2	125823108	125823315	208	+	HAVANA	gene	ENSG00000224410.1	processed_pseudogene	AC097499.2
chr2	126110099	126117985	7887	-	HAVANA	gene	ENSG00000226813.2	lincRNA	AC114813.1
chr2	132671799	133568463	896665	-	HAVANA	gene	ENSG00000176771.16	protein_coding	NCKAP5
chr2	132911096	132911261	166	-	HAVANA	gene	ENSG00000228721.1	processed_pseudogene	AC016909.2
chr2	132915557	132931494	15938	+	HAVANA	gene	ENSG00000233729.1	antisense	AC016909.1
chr2	133117004	133119052	2049	+	HAVANA	gene	ENSG00000279512.1	TEC	RP11-575M22.1
chr2	133264968	133284762	19795	+	HAVANA	gene	ENSG00000226953.7	antisense	AC010890.1
chr2	133333829	133333930	102	+	ENSEMBL	gene	ENSG00000252688.1	snRNA	RNU6-579P
chr2	133391109	133391398	290	-	ENSEMBL	gene	ENSG00000222068.1	misc_RNA	RN7SKP154
chr2	133431666	133433897	2232	-	HAVANA	gene	ENSG00000232474.1	sense_intronic	AC011996.1
chr2	133554315	133558227	3913	+	HAVANA	gene	ENSG00000223430.1	lincRNA	AC011243.1
chr2	133596091	133596399	309	+	ENSEMBL	gene	ENSG00000200708.1	misc_RNA	RN7SKP93
chr2	136544712	136545542	831	+	HAVANA	gene	ENSG00000229568.1	unprocessed_pseudogene	AC010146.1
chr2	136765545	137677717	912173	+	HAVANA	gene	ENSG00000144229.11	protein_coding	THSD7B
chr2	137512098	137512210	113	-	ENSEMBL	gene	ENSG00000212425.1	rRNA	RNA5SP105
chr2	137715332	137715440	109	+	ENSEMBL	gene	ENSG00000222394.2	misc_RNA	RF00019
chr2	137964020	138016364	52345	+	HAVANA	gene	ENSG00000150540.13	protein_coding	HNMT
chr2	138101884	138105905	4022	+	HAVANA	gene	ENSG00000224231.1	lincRNA	AC069394.1
chr2	138278574	138279210	637	+	HAVANA	gene	ENSG00000233045.1	processed_pseudogene	AC097523.1
chr2	138288029	138288793	765	-	HAVANA	gene	ENSG00000234645.3	processed_pseudogene	AC097523.2
chr2	138307319	138307970	652	+	HAVANA	gene	ENSG00000237939.1	processed_pseudogene	AC097523.3
chr2	138412066	138413318	1253	-	HAVANA	gene	ENSG00000232915.1	processed_pseudogene	AC097721.1
chr2	138418284	138501698	83415	-	HAVANA	gene	ENSG00000228043.5	lincRNA	AC097721.2
chr2	138470656	138473932	3277	+	HAVANA	gene	ENSG00000230569.1	lincRNA	AC114763.1
chr2	138501801	138573547	71747	+	HAVANA	gene	ENSG00000144228.8	protein_coding	SPOPL
chr2	138569090	138574458	5369	+	HAVANA	gene	ENSG00000241772.2	3prime_overlapping_ncRNA	AC092620.2
chr2	138599663	138602426	2764	-	HAVANA	gene	ENSG00000260059.1	lincRNA	RP11-231E19.1
chr2	138604510	138613167	8658	+	HAVANA	gene	ENSG00000237772.1	lincRNA	AC092620.3
chr2	138670772	138780348	109577	-	HAVANA	gene	ENSG00000144227.4	protein_coding	NXPH2
chr2	138863597	138863895	299	-	ENSEMBL	gene	ENSG00000222826.1	misc_RNA	RN7SKP286
chr2	138897151	138898098	948	+	HAVANA	gene	ENSG00000229104.1	processed_pseudogene	AC023468.1
chr2	138901433	138902747	1315	-	HAVANA	gene	ENSG00000232992.2	processed_pseudogene	AC023468.2
chr2	139366165	139379147	12983	+	HAVANA	gene	ENSG00000226939.1	lincRNA	AC062021.1
chr2	139469775	139477747	7973	+	HAVANA	gene	ENSG00000229131.1	lincRNA	AC016710.1
chr2	139511424	139511555	132	+	ENSEMBL	gene	ENSG00000206901.1	snoRNA	RF00139
chr2	139668547	139669305	759	+	HAVANA	gene	ENSG00000235232.1	processed_pseudogene	AC012497.1
chr2	139732708	139733282	575	-	HAVANA	gene	ENSG00000228374.1	processed_pseudogene	AC012497.2
chr2	139824896	139825877	982	-	HAVANA	gene	ENSG00000223554.1	lincRNA	AC078851.1
chr2	139982684	139982986	303	+	ENSEMBL	gene	ENSG00000240977.3	misc_RNA	RN7SL283P
chr2	140103583	140131780	28198	-	HAVANA	gene	ENSG00000224028.1	lincRNA	AC073928.2
chr2	140216997	140217239	243	-	HAVANA	gene	ENSG00000227149.1	processed_pseudogene	AC092156.3
chr2	140217651	140220368	2718	-	HAVANA	gene	ENSG00000231567.1	unprocessed_pseudogene	AC092156.2
chr2	140220584	140221485	902	-	HAVANA	gene	ENSG00000223921.1	processed_pseudogene	AC092156.1
chr2	140231423	142131701	1900279	-	HAVANA	gene	ENSG00000168702.17	protein_coding	LRP1B
chr2	140234737	140234923	187	-	ENSEMBL	gene	ENSG00000277306.1	misc_RNA	RF02271
chr2	140586626	140586685	60	-	ENSEMBL	gene	ENSG00000283506.1	miRNA	MIR7157
chr2	140683360	140683888	529	-	HAVANA	gene	ENSG00000236440.1	processed_pseudogene	AC117947.1
chr2	140898423	140899106	684	+	HAVANA	gene	ENSG00000238065.1	processed_pseudogene	AC010740.1
chr2	140992543	140992659	117	+	ENSEMBL	gene	ENSG00000201892.1	misc_RNA	RF00019
chr2	141167257	141167357	101	-	ENSEMBL	gene	ENSG00000252015.1	snRNA	RNU6-904P
chr2	141208082	141208376	295	-	HAVANA	gene	ENSG00000233329.1	processed_pseudogene	AC068287.1
chr2	142131178	142137830	6653	-	HAVANA	gene	ENSG00000244125.1	sense_overlapping	AC078882.1
chr2	142543418	142543975	558	+	HAVANA	gene	ENSG00000228134.1	processed_pseudogene	AC092578.1
chr2	142854095	142855998	1904	+	HAVANA	gene	ENSG00000229781.1	processed_pseudogene	AC013444.1
chr2	142877498	143055832	178335	+	HAVANA	gene	ENSG00000115919.14	protein_coding	KYNU
chr2	142947300	142948086	787	-	HAVANA	gene	ENSG00000270390.1	processed_pseudogene	RP11-470B22.1
chr2	143091362	143768352	676991	+	HAVANA	gene	ENSG00000075884.13	protein_coding	ARHGAP15
chr2	143093056	143094164	1109	-	HAVANA	gene	ENSG00000224288.2	processed_pseudogene	AC013437.2
chr2	143094233	143094715	483	+	HAVANA	gene	ENSG00000226839.1	processed_pseudogene	AC013437.8
chr2	143094789	143096555	1767	-	HAVANA	gene	ENSG00000224852.1	processed_pseudogene	AC013437.3
chr2	143096839	143098007	1169	-	HAVANA	gene	ENSG00000232772.1	processed_pseudogene	AC013437.5
chr2	143098123	143098417	295	-	HAVANA	gene	ENSG00000236300.2	processed_pseudogene	AC013437.4
chr2	143098484	143098829	346	-	HAVANA	gene	ENSG00000227557.1	processed_pseudogene	AC013437.9
chr2	143098898	143099933	1036	-	HAVANA	gene	ENSG00000225476.1	processed_pseudogene	AC013437.6
chr2	143099936	143100612	677	-	HAVANA	gene	ENSG00000284167.1	processed_pseudogene	RP11-190J23.2
chr2	143100930	143101355	426	-	HAVANA	gene	ENSG00000231766.1	processed_pseudogene	AC013437.7
chr2	143162078	143172172	10095	-	HAVANA	gene	ENSG00000257284.1	antisense	RP11-190J23.1
chr2	143295421	143480789	185369	-	HAVANA	gene	ENSG00000228655.6	antisense	AC096558.1
chr2	143295586	143572105	276520	-	HAVANA	gene	ENSG00000257640.1	antisense	RP11-570L15.2
chr2	143518867	143598002	79136	-	HAVANA	gene	ENSG00000258268.1	antisense	RP11-570L15.1
chr2	143601517	143608759	7243	+	HAVANA	gene	ENSG00000283994.1	sense_intronic	AC079584.3
chr2	143640756	143656179	15424	-	HAVANA	gene	ENSG00000231758.2	antisense	AC092652.1
chr2	143676165	143741294	65130	-	HAVANA	gene	ENSG00000257277.1	antisense	RP11-434H14.1
chr2	143766620	143776073	9454	-	HAVANA	gene	ENSG00000257226.1	antisense	CTD-2252P21.1
chr2	143799467	143819599	20133	+	HAVANA	gene	ENSG00000236356.1	lincRNA	AC079584.2
chr2	143897263	143897361	99	+	ENSEMBL	gene	ENSG00000200287.1	misc_RNA	RF00019
chr2	143937073	143964156	27084	+	HAVANA	gene	ENSG00000232377.1	antisense	AC016910.1
chr2	143938068	144332568	394501	-	HAVANA	gene	ENSG00000121964.14	protein_coding	GTDC1
chr2	144364364	144524583	160220	-	HAVANA	gene	ENSG00000169554.19	protein_coding	ZEB2
chr2	144444848	144450450	5603	+	HAVANA	gene	ENSG00000283118.1	antisense	RP11-107E5.4
chr2	144494265	144496878	2614	-	HAVANA	gene	ENSG00000279166.1	TEC	RP11-107E5.3
chr2	144518097	144521477	3381	+	HAVANA	gene	ENSG00000238057.8	antisense	ZEB2-AS1
chr2	144518447	144518574	128	+	ENSEMBL	gene	ENSG00000275372.1	misc_RNA	RF01984
chr2	144520456	144520555	100	+	ENSEMBL	gene	ENSG00000273537.1	misc_RNA	RF01986
chr2	144521039	144521116	78	+	ENSEMBL	gene	ENSG00000277444.1	misc_RNA	RF01987
chr2	144566435	144579434	13000	+	HAVANA	gene	ENSG00000232606.1	lincRNA	AC010090.1
chr2	144667967	145262988	595022	+	HAVANA	gene	ENSG00000226674.9	lincRNA	AC074093.1
chr2	144688413	144690185	1773	-	HAVANA	gene	ENSG00000234940.1	lincRNA	AC023128.1
chr2	144705217	144705419	203	+	ENSEMBL	gene	ENSG00000276706.1	misc_RNA	RF01992
chr2	144754776	144755998	1223	-	HAVANA	gene	ENSG00000235352.1	processed_pseudogene	AC023128.2
chr2	144877734	144882033	4300	-	HAVANA	gene	ENSG00000268580.1	lincRNA	RP11-514A9.1
chr2	145294277	145331847	37571	-	HAVANA	gene	ENSG00000235435.1	lincRNA	AC064865.1
chr2	145337230	145338057	828	+	HAVANA	gene	ENSG00000214064.3	processed_pseudogene	AC064865.2
chr2	145569294	145588024	18731	-	HAVANA	gene	ENSG00000225107.1	lincRNA	AC092484.1
chr2	145600907	145603423	2517	-	HAVANA	gene	ENSG00000226218.1	lincRNA	AC079163.1
chr2	145826285	145827830	1546	-	HAVANA	gene	ENSG00000234119.1	processed_pseudogene	AC079248.1
chr2	145874520	145874845	326	-	HAVANA	gene	ENSG00000279876.1	TEC	RP11-24J11.1
chr2	145915090	145931146	16057	+	HAVANA	gene	ENSG00000233842.1	lincRNA	AC062031.1
chr2	146145156	146145217	62	+	ENSEMBL	gene	ENSG00000251905.1	snRNA	RNU7-2P
chr2	146194296	146194821	526	+	HAVANA	gene	ENSG00000230559.1	processed_pseudogene	AC009476.1
chr2	146477427	146478113	687	+	HAVANA	gene	ENSG00000227134.1	processed_pseudogene	AC093084.1
chr2	146587506	146589310	1805	+	HAVANA	gene	ENSG00000198526.7	processed_pseudogene	AC093113.1
chr2	146833501	146834038	538	-	HAVANA	gene	ENSG00000271583.1	processed_pseudogene	RP11-638D14.1
chr2	146837749	146850310	12562	+	HAVANA	gene	ENSG00000231040.1	lincRNA	AC103881.1
chr2	146879909	146898218	18310	+	HAVANA	gene	ENSG00000227902.2	lincRNA	AC062032.1
chr2	147408342	147408448	107	+	ENSEMBL	gene	ENSG00000207225.1	snRNA	RNU6-692P
chr2	147472133	147472243	111	-	ENSEMBL	gene	ENSG00000207161.1	misc_RNA	RF00019
chr2	147495438	147495540	103	-	ENSEMBL	gene	ENSG00000202074.1	snRNA	RNU6-715P
chr2	152850653	152850824	172	-	HAVANA	gene	ENSG00000234932.2	processed_pseudogene	AC009969.1
chr2	152876820	152877767	948	+	HAVANA	gene	ENSG00000226213.1	processed_pseudogene	AC009969.2
chr2	153158938	153159683	746	+	HAVANA	gene	ENSG00000214025.2	processed_pseudogene	AC011901.1
chr2	153171987	153201726	29740	-	HAVANA	gene	ENSG00000224612.1	lincRNA	AC011901.2
chr2	153208086	153208163	78	-	HAVANA	gene	ENSG00000226338.1	processed_pseudogene	AC079150.2
chr2	153337705	153357422	19718	+	HAVANA	gene	ENSG00000227708.1	lincRNA	AC079150.3
chr2	153370612	153371064	453	+	HAVANA	gene	ENSG00000214024.2	processed_pseudogene	AC012501.1
chr2	153420677	153421957	1281	-	HAVANA	gene	ENSG00000242575.1	transcribed_processed_pseudogene	AC012501.3
chr2	153421616	153593288	171673	-	HAVANA	gene	ENSG00000227400.2	sense_overlapping	AC012501.2
chr2	153446813	153446883	71	-	ENSEMBL	gene	ENSG00000200377.1	snoRNA	RF00275
chr2	153477338	153478808	1471	-	HAVANA	gene	ENSG00000177519.3	protein_coding	RPRM
chr2	153761450	153762646	1197	-	HAVANA	gene	ENSG00000236917.1	processed_pseudogene	AC092584.1
chr2	153871913	154453849	581937	+	HAVANA	gene	ENSG00000144278.14	protein_coding	GALNT13
chr2	154286589	154287425	837	+	HAVANA	gene	ENSG00000230251.1	processed_pseudogene	AC009297.1
chr2	154435853	154457438	21586	-	HAVANA	gene	ENSG00000224675.1	antisense	AC009227.2
chr2	154459857	154460820	964	+	HAVANA	gene	ENSG00000238004.1	lincRNA	AC009227.3
chr2	154590407	154590528	122	+	ENSEMBL	gene	ENSG00000223290.1	rRNA	RNA5SP107
chr2	154696462	154697817	1356	-	HAVANA	gene	ENSG00000235949.1	antisense	AC061961.2
chr2	154698299	154858352	160054	+	HAVANA	gene	ENSG00000162989.4	protein_coding	KCNJ3
chr2	154940541	154941067	527	-	HAVANA	gene	ENSG00000228837.2	processed_pseudogene	AC093112.1
chr2	154965513	154968003	2491	-	HAVANA	gene	ENSG00000230991.1	lincRNA	AC092625.1
chr2	155089439	155089538	100	-	ENSEMBL	gene	ENSG00000223197.1	snRNA	RNU6-1001P
chr2	155263458	155263724	267	-	HAVANA	gene	ENSG00000232982.1	processed_pseudogene	AC092662.2
chr2	155264163	155264823	661	-	HAVANA	gene	ENSG00000229701.1	processed_pseudogene	AC092662.1
chr2	155269633	155270134	502	+	HAVANA	gene	ENSG00000227682.2	transcribed_processed_pseudogene	AC092662.3
chr2	155311023	155311409	387	+	HAVANA	gene	ENSG00000233709.1	processed_pseudogene	AC092662.4
chr2	155311697	155313427	1731	+	HAVANA	gene	ENSG00000233039.1	processed_pseudogene	AC092662.5
chr2	155313440	155313958	519	-	HAVANA	gene	ENSG00000233248.1	processed_pseudogene	AC092662.7
chr2	155314066	155314368	303	+	HAVANA	gene	ENSG00000229935.1	processed_pseudogene	AC092662.6
chr2	155330421	155330527	107	+	ENSEMBL	gene	ENSG00000206718.1	snRNA	RNU6-546P
chr2	156011530	156254950	243421	-	HAVANA	gene	ENSG00000226383.6	lincRNA	AC093375.1
chr2	156033247	156034080	834	-	HAVANA	gene	ENSG00000235548.1	processed_pseudogene	AC073551.1
chr2	156435290	156613735	178446	+	HAVANA	gene	ENSG00000115159.15	protein_coding	GPD2
chr2	156655224	156695659	40436	+	HAVANA	gene	ENSG00000283436.1	lincRNA	RP11-366G5.1
chr2	156777706	156778372	667	-	HAVANA	gene	ENSG00000238069.1	processed_pseudogene	AC021849.1
chr2	157210847	157211539	693	-	HAVANA	gene	ENSG00000213194.3	processed_pseudogene	AC016732.2
chr2	157257598	157314211	56614	+	HAVANA	gene	ENSG00000136542.8	protein_coding	GALNT5
chr2	157298807	157299158	352	-	ENSEMBL	gene	ENSG00000222404.1	misc_RNA	RN7SKP281
chr2	157318625	157327713	9089	-	HAVANA	gene	ENSG00000136541.14	protein_coding	ERMN
chr2	157379724	157380414	691	-	HAVANA	gene	ENSG00000230562.3	processed_pseudogene	AC019201.1
chr2	157414619	157488961	74343	-	HAVANA	gene	ENSG00000115165.9	protein_coding	CYTIP
chr2	157526767	157629005	102239	-	HAVANA	gene	ENSG00000123612.15	protein_coding	ACVR1C
chr2	161416094	161425870	9777	+	HAVANA	gene	ENSG00000136535.14	protein_coding	TBR1
chr2	161424015	161428774	4760	+	HAVANA	gene	ENSG00000251621.1	3prime_overlapping_ncRNA	AC009487.5
chr2	161424332	161985282	560951	+	HAVANA	gene	ENSG00000144290.16	protein_coding	SLC4A10
chr2	161433874	161437458	3585	+	HAVANA	gene	ENSG00000280105.1	TEC	RP11-334E15.1
chr2	161500885	161507705	6821	-	HAVANA	gene	ENSG00000226121.2	processed_pseudogene	AC009487.6
chr2	161558544	161558646	103	+	ENSEMBL	gene	ENSG00000238570.1	snoRNA	RF01210
chr2	161568502	161570185	1684	-	HAVANA	gene	ENSG00000226946.1	processed_pseudogene	AC062022.1
chr2	161580072	161581350	1279	+	HAVANA	gene	ENSG00000235716.1	processed_pseudogene	AC009487.7
chr2	161931199	161931466	268	-	HAVANA	gene	ENSG00000234732.1	processed_pseudogene	AC092841.3
chr2	161992241	162074542	82302	-	HAVANA	gene	ENSG00000197635.9	protein_coding	DPP4
chr2	162073256	162075169	1914	+	HAVANA	gene	ENSG00000230918.1	antisense	AC008063.2
chr2	162077357	162077651	295	-	HAVANA	gene	ENSG00000231445.1	processed_pseudogene	TIMM8AP
chr2	162088259	162090072	1814	+	HAVANA	gene	ENSG00000224674.1	processed_pseudogene	AC008063.5
chr2	162093429	162094854	1426	+	HAVANA	gene	ENSG00000233397.1	lincRNA	AC008063.3
chr2	162142873	162152404	9532	-	HAVANA	gene	ENSG00000115263.14	protein_coding	GCG
chr2	162159762	162173223	13462	+	HAVANA	gene	ENSG00000236841.7	antisense	AC007750.5
chr2	162170684	162245151	74468	-	HAVANA	gene	ENSG00000078098.13	protein_coding	FAP
chr2	162267079	162318703	51625	-	HAVANA	gene	ENSG00000115267.5	protein_coding	IFIH1
chr2	162318840	162371595	52756	+	HAVANA	gene	ENSG00000115271.10	protein_coding	GCA
chr2	162371407	162838730	467324	-	HAVANA	gene	ENSG00000184611.11	protein_coding	KCNH7
chr2	162496936	162497051	116	+	ENSEMBL	gene	ENSG00000212312.1	rRNA	RNA5SP109
chr2	162768936	162797972	29037	+	HAVANA	gene	ENSG00000237750.2	antisense	AC007740.1
chr2	163152251	163153307	1057	-	HAVANA	gene	ENSG00000230282.1	processed_pseudogene	AC104697.1
chr2	163288995	163289096	102	+	ENSEMBL	gene	ENSG00000200902.1	snRNA	RNU6-627P
chr2	163593396	163736012	142617	-	HAVANA	gene	ENSG00000182263.13	protein_coding	FIGN
chr2	163749573	164352223	602651	-	HAVANA	gene	ENSG00000237844.1	lincRNA	AC092684.1
chr2	164213539	164214414	876	+	HAVANA	gene	ENSG00000226847.1	processed_pseudogene	AC110078.3
chr2	164321933	164322223	291	+	HAVANA	gene	ENSG00000229641.1	processed_pseudogene	AC110078.2
chr2	164492812	164621848	129037	-	HAVANA	gene	ENSG00000115290.9	protein_coding	GRB14
chr2	164573741	164574054	314	+	HAVANA	gene	ENSG00000277998.1	unprocessed_pseudogene	RP11-452N17.1
chr2	164653624	164843679	190056	-	HAVANA	gene	ENSG00000082438.15	protein_coding	COBLL1
chr2	164687287	164687596	310	-	HAVANA	gene	ENSG00000224331.2	processed_pseudogene	AC019181.3
chr2	164687643	164687777	135	-	ENSEMBL	gene	ENSG00000206869.1	snoRNA	SNORA70F
chr2	164840672	165208261	367590	+	HAVANA	gene	ENSG00000236283.4	antisense	AC013463.2
chr2	164858432	164858546	115	+	ENSEMBL	gene	ENSG00000199508.1	rRNA	RNA5SP110
chr2	164895677	164895777	101	-	ENSEMBL	gene	ENSG00000223318.1	rRNA	RNA5SP111
chr2	164896186	164955525	59340	-	HAVANA	gene	ENSG00000169507.9	protein_coding	SLC38A11
chr2	165087522	165204067	116546	-	HAVANA	gene	ENSG00000153253.16	protein_coding	SCN3A
chr2	165194993	165392310	197318	+	HAVANA	gene	ENSG00000136531.15	protein_coding	SCN2A
chr2	165285253	165286048	796	+	HAVANA	gene	ENSG00000233204.1	processed_pseudogene	AC011303.2
chr2	165469647	165689407	219761	+	HAVANA	gene	ENSG00000178662.15	protein_coding	CSRNP3
chr2	165747591	165794682	47092	-	HAVANA	gene	ENSG00000115339.13	protein_coding	GALNT3
chr2	165794851	165810010	15160	+	HAVANA	gene	ENSG00000235192.1	lincRNA	AC009495.2
chr2	165794857	165846091	51235	-	HAVANA	gene	ENSG00000229195.1	lincRNA	AC009495.4
chr2	165833048	165839098	6051	-	HAVANA	gene	ENSG00000232411.1	lincRNA	AC009495.3
chr2	165857475	165953843	96369	-	HAVANA	gene	ENSG00000123607.14	protein_coding	TTC21B
chr2	165933857	165949891	16035	+	HAVANA	gene	ENSG00000224490.5	processed_transcript	AC010127.5
chr2	165957399	166301784	344386	+	HAVANA	gene	ENSG00000236107.7	antisense	AC010127.3
chr2	165984641	166149214	164574	-	HAVANA	gene	ENSG00000144285.19	protein_coding	SCN1A
chr2	166123494	166123597	104	-	ENSEMBL	gene	ENSG00000238813.1	misc_RNA	RF00019
chr2	166180652	166180966	315	-	ENSEMBL	gene	ENSG00000222376.1	misc_RNA	RN7SKP152
chr2	166195185	166376001	180817	-	HAVANA	gene	ENSG00000169432.15	protein_coding	SCN9A
chr2	166403573	166494326	90754	-	HAVANA	gene	ENSG00000136546.14	protein_coding	SCN7A
chr2	166414489	166414729	241	+	HAVANA	gene	ENSG00000283657.1	unprocessed_pseudogene	RP11-646I19.1
chr2	166888487	167259753	371267	+	HAVANA	gene	ENSG00000163092.19	protein_coding	XIRP2
chr2	166889502	166889884	383	-	HAVANA	gene	ENSG00000225182.1	processed_pseudogene	AC092601.1
chr2	167123904	167140955	17052	-	HAVANA	gene	ENSG00000254552.1	antisense	RP11-786A6.1
chr2	178521183	178779963	258781	+	HAVANA	gene	ENSG00000237298.9	antisense	AC009948.3
chr2	178525989	178830802	304814	-	HAVANA	gene	ENSG00000155657.26	protein_coding	TTN
chr2	178541125	178541799	675	+	HAVANA	gene	ENSG00000270956.1	antisense	RP11-65L3.4
chr2	178548884	178550681	1798	+	HAVANA	gene	ENSG00000270277.1	antisense	RP11-65L3.2
chr2	178554561	178558966	4406	+	HAVANA	gene	ENSG00000279598.1	TEC	RP11-65L3.3
chr2	178577103	178577622	520	+	HAVANA	gene	ENSG00000271011.1	antisense	RP11-171I2.5
chr2	178578790	178580906	2117	+	HAVANA	gene	ENSG00000270574.1	antisense	RP11-171I2.2
chr2	178616581	178617123	543	+	HAVANA	gene	ENSG00000271141.1	lincRNA	RP11-171I2.4
chr2	178644717	178645179	463	+	HAVANA	gene	ENSG00000271401.1	lincRNA	RP11-171I2.3
chr2	178723457	178727046	3590	+	HAVANA	gene	ENSG00000267784.1	antisense	RP11-171I2.1
chr2	178829757	179050086	220330	-	HAVANA	gene	ENSG00000163492.15	protein_coding	CCDC141
chr2	178831371	178831449	79	-	ENSEMBL	gene	ENSG00000238542.1	snRNA	RNU7-104P
chr2	179001756	179002760	1005	+	HAVANA	gene	ENSG00000231541.1	processed_pseudogene	AC092640.1
chr2	179101692	179264790	163099	-	HAVANA	gene	ENSG00000187231.13	protein_coding	SESTD1
chr2	179273831	179285707	11877	+	HAVANA	gene	ENSG00000237477.1	lincRNA	AC093911.1
chr2	179399728	179400875	1148	-	HAVANA	gene	ENSG00000237964.3	processed_pseudogene	AC068042.1
chr2	179441982	179861505	419524	-	HAVANA	gene	ENSG00000144331.19	protein_coding	ZNF385B
chr2	179814251	179814675	425	+	HAVANA	gene	ENSG00000213126.2	processed_pseudogene	AC092642.1
chr2	179860836	179860908	73	-	ENSEMBL	gene	ENSG00000221240.1	miRNA	MIR1258
chr2	179934401	179934538	138	-	ENSEMBL	gene	ENSG00000280636.1	snoRNA	RF00416
chr2	179934402	179934527	126	-	ENSEMBL	gene	ENSG00000202216.2	snoRNA	RF00560
chr2	179944876	180007113	62238	-	HAVANA	gene	ENSG00000163510.13	protein_coding	CWC22
chr2	180473137	180473419	283	-	HAVANA	gene	ENSG00000270289.1	processed_pseudogene	RP11-512G4.1
chr2	180571712	180692454	120743	-	HAVANA	gene	ENSG00000225258.1	lincRNA	AC009478.1
chr2	180692104	180916939	224836	+	HAVANA	gene	ENSG00000281131.1	lincRNA	SCHLAP1
chr2	180801227	180801533	307	+	HAVANA	gene	ENSG00000279559.1	TEC	RP11-739A13.1
chr2	180872867	180873414	548	-	HAVANA	gene	ENSG00000226564.1	processed_pseudogene	FTHL20
chr2	180938830	180939298	469	-	HAVANA	gene	ENSG00000236667.1	processed_pseudogene	AC104076.2
chr2	180967248	181076585	109338	+	HAVANA	gene	ENSG00000170035.15	protein_coding	UBE2E3
chr2	180979427	180980090	664	-	HAVANA	gene	ENSG00000236153.1	antisense	AC104076.3
chr2	181076051	181105968	29918	-	HAVANA	gene	ENSG00000238171.1	lincRNA	AC068196.1
chr2	181086076	181409321	323246	+	HAVANA	gene	ENSG00000234663.6	lincRNA	AC104820.2
chr2	181305593	181305652	60	-	ENSEMBL	gene	ENSG00000266705.1	miRNA	MIR4437
chr2	181422154	181425749	3596	-	HAVANA	gene	ENSG00000226681.1	lincRNA	AC020595.1
chr2	181457202	181536187	78986	+	HAVANA	gene	ENSG00000115232.13	protein_coding	ITGA4
chr2	181536676	181680665	143990	-	HAVANA	gene	ENSG00000188452.13	protein_coding	CERKL
chr2	183607442	183608119	678	-	HAVANA	gene	ENSG00000177855.8	processed_pseudogene	AC074182.1
chr2	183904529	183949112	44584	+	HAVANA	gene	ENSG00000234172.1	lincRNA	AC093639.1
chr2	184378975	184379044	70	+	ENSEMBL	gene	ENSG00000266808.1	miRNA	MIR548AE1
chr2	184593577	184599008	5432	-	HAVANA	gene	ENSG00000283839.1	antisense	RP11-363K21.1
chr2	184598366	184939492	341127	+	HAVANA	gene	ENSG00000170396.7	protein_coding	ZNF804A
chr2	184902111	184902562	452	-	HAVANA	gene	ENSG00000237824.2	processed_pseudogene	AC010747.2
chr2	185547135	185547818	684	-	HAVANA	gene	ENSG00000225406.1	processed_pseudogene	AC080125.1
chr2	185661774	185661906	133	+	ENSEMBL	gene	ENSG00000212581.1	snoRNA	RF00096
chr2	185719874	185740479	20606	-	HAVANA	gene	ENSG00000226747.6	antisense	AC007966.1
chr2	185738895	185833290	94396	+	HAVANA	gene	ENSG00000188738.14	protein_coding	FSIP2
chr2	185783691	185800151	16461	-	HAVANA	gene	ENSG00000231646.5	antisense	AC008174.3
chr2	185956587	185957063	477	-	HAVANA	gene	ENSG00000224019.1	processed_pseudogene	AC097500.1
chr2	186032891	186083233	50343	-	HAVANA	gene	ENSG00000237877.6	lincRNA	AC097500.2
chr2	186162949	186163245	297	-	HAVANA	gene	ENSG00000226410.1	processed_pseudogene	AC104058.1
chr2	186261419	186261919	501	-	HAVANA	gene	ENSG00000232568.2	processed_pseudogene	AC093038.1
chr2	186354570	186356773	2204	-	HAVANA	gene	ENSG00000259915.2	lincRNA	RP11-410E4.1
chr2	186364598	186365128	531	+	HAVANA	gene	ENSG00000227692.1	processed_pseudogene	AC017071.1
chr2	186486156	186509363	23208	+	HAVANA	gene	ENSG00000065548.17	protein_coding	ZC3H15
chr2	186488624	186489083	460	-	HAVANA	gene	ENSG00000224323.2	processed_pseudogene	DPRXP1
chr2	186590065	186680901	90837	+	HAVANA	gene	ENSG00000138448.11	protein_coding	ITGAV
chr2	186641339	186695287	53949	-	HAVANA	gene	ENSG00000227227.1	antisense	AC017101.10
chr2	186693971	186765965	71995	+	HAVANA	gene	ENSG00000144369.12	protein_coding	FAM171B
chr2	186827835	186849208	21374	-	HAVANA	gene	ENSG00000163012.3	protein_coding	ZSWIM2
chr2	187001876	187003377	1502	-	HAVANA	gene	ENSG00000226553.1	processed_pseudogene	AC018735.1
chr2	187003220	187554663	551444	+	HAVANA	gene	ENSG00000224063.5	antisense	AC007319.1
chr2	187122562	187122861	300	-	ENSEMBL	gene	ENSG00000222845.1	misc_RNA	RN7SKP42
chr2	187270698	187270804	107	-	ENSEMBL	gene	ENSG00000199626.1	snRNA	RNU6-989P
chr2	187343129	187448460	105332	-	HAVANA	gene	ENSG00000064989.12	protein_coding	CALCRL
chr2	187415552	187415818	267	+	HAVANA	gene	ENSG00000231739.2	processed_pseudogene	AC007319.2
chr2	187464230	187565760	101531	-	HAVANA	gene	ENSG00000003436.15	protein_coding	TFPI
chr2	187712816	188384313	671498	-	HAVANA	gene	ENSG00000231689.2	lincRNA	AC068718.1
chr2	187825341	187826449	1109	+	HAVANA	gene	ENSG00000235616.1	processed_pseudogene	AC093377.1
chr2	188227189	188228382	1194	+	HAVANA	gene	ENSG00000213115.2	processed_pseudogene	AC104131.1
chr2	188276732	188276844	113	-	ENSEMBL	gene	ENSG00000200650.1	rRNA	RNA5SP114
chr2	188291669	188595931	304263	+	HAVANA	gene	ENSG00000144366.15	protein_coding	GULP1
chr2	188297492	188297588	97	+	ENSEMBL	gene	ENSG00000207951.1	miRNA	MIR561
chr2	188598791	188839445	240655	-	HAVANA	gene	ENSG00000223523.1	sense_overlapping	AC079613.1
chr2	188734155	188790104	55950	-	HAVANA	gene	ENSG00000174325.4	protein_coding	DIRC1
chr2	188974320	189012746	38427	+	HAVANA	gene	ENSG00000168542.14	protein_coding	COL3A1
chr2	188978092	188978161	70	+	ENSEMBL	gene	ENSG00000221502.1	miRNA	MIR1245A
chr2	188978093	188978161	69	-	ENSEMBL	gene	ENSG00000283238.1	miRNA	MIR1245B
chr2	188995630	188995692	63	+	ENSEMBL	gene	ENSG00000284180.1	miRNA	MIR3606
chr2	189031896	189179879	147984	-	HAVANA	gene	ENSG00000204262.11	protein_coding	COL5A2
chr2	189095063	189096158	1096	+	HAVANA	gene	ENSG00000228073.1	antisense	AC133106.2
chr2	189133036	189133111	76	-	ENSEMBL	gene	ENSG00000264725.1	miRNA	MIR3129
chr2	189311263	189311967	705	-	HAVANA	gene	ENSG00000213601.3	processed_pseudogene	AC118063.1
chr2	191846539	192044525	197987	+	HAVANA	gene	ENSG00000233766.7	antisense	AC098617.1
chr2	191949043	192195709	246667	-	HAVANA	gene	ENSG00000144339.11	protein_coding	TMEFF2
chr2	192629919	192645706	15788	+	HAVANA	gene	ENSG00000229395.1	lincRNA	AC013401.1
chr2	192644102	192645387	1286	-	HAVANA	gene	ENSG00000232227.5	lincRNA	AC013401.2
chr2	192749845	192776899	27055	+	HAVANA	gene	ENSG00000227418.6	lincRNA	PCGEM1
chr2	192774082	192774416	335	+	HAVANA	gene	ENSG00000226242.1	processed_pseudogene	AC013401.4
chr2	192775943	192776073	131	+	ENSEMBL	gene	ENSG00000278406.1	misc_RNA	RF01981
chr2	193256483	193257757	1275	+	HAVANA	gene	ENSG00000232658.1	processed_pseudogene	AC092638.1
chr2	193276668	193277614	947	-	HAVANA	gene	ENSG00000235218.2	processed_pseudogene	AC092638.2
chr2	193730555	193730689	135	-	HAVANA	gene	ENSG00000224219.1	processed_pseudogene	AC074290.1
chr2	193898367	193899394	1028	+	HAVANA	gene	ENSG00000260142.1	lincRNA	RP11-764E7.1
chr2	194027919	194028164	246	+	HAVANA	gene	ENSG00000224670.1	processed_pseudogene	AC068135.1
chr2	194129354	194130266	913	-	HAVANA	gene	ENSG00000215043.2	processed_pseudogene	AC068129.1
chr2	194187379	194188309	931	+	HAVANA	gene	ENSG00000236695.1	processed_pseudogene	AC068129.2
chr2	194344269	194419645	75377	+	HAVANA	gene	ENSG00000225539.5	lincRNA	AC018799.1
chr2	194454581	194455142	562	-	HAVANA	gene	ENSG00000225394.1	processed_pseudogene	AC106883.1
chr2	194658376	194658675	300	-	ENSEMBL	gene	ENSG00000276123.1	misc_RNA	RF00017
chr2	194664107	194664174	68	-	ENSEMBL	gene	ENSG00000252517.1	snoRNA	RF00273
chr2	194730595	194761435	30841	+	HAVANA	gene	ENSG00000230173.1	lincRNA	AC006196.1
chr2	195003711	195026370	22660	-	HAVANA	gene	ENSG00000235056.1	lincRNA	AC010983.1
chr2	197804702	198572581	767880	+	HAVANA	gene	ENSG00000115896.15	protein_coding	PLCL1
chr2	198187802	198191521	3720	-	HAVANA	gene	ENSG00000237035.1	lincRNA	AC109589.1
chr2	198299363	198375116	75754	-	HAVANA	gene	ENSG00000236653.2	lincRNA	AC005235.1
chr2	198493242	198772356	279115	-	HAVANA	gene	ENSG00000225421.2	lincRNA	AC019330.1
chr2	198882573	199071791	189219	-	HAVANA	gene	ENSG00000231557.1	lincRNA	AC018717.1
chr2	199108584	199110088	1505	+	HAVANA	gene	ENSG00000230407.1	processed_pseudogene	AC018717.2
chr2	204306842	204307364	523	+	HAVANA	gene	ENSG00000236681.1	processed_pseudogene	AC009498.2
chr2	204379095	204379792	698	+	HAVANA	gene	ENSG00000225304.1	processed_pseudogene	AC106901.1
chr2	204470076	204473837	3762	-	HAVANA	gene	ENSG00000236634.1	lincRNA	AC016903.1
chr2	204475356	204507672	32317	+	HAVANA	gene	ENSG00000237843.1	lincRNA	AC016903.2
chr2	204545793	205620162	1074370	+	HAVANA	gene	ENSG00000116117.17	protein_coding	PARD3B
chr2	205253304	205253503	200	-	HAVANA	gene	ENSG00000223890.1	processed_pseudogene	AC008171.1
chr2	208359714	208854503	494790	+	HAVANA	gene	ENSG00000144407.9	protein_coding	PTH2R
chr2	208466238	208466626	389	-	HAVANA	gene	ENSG00000227430.1	processed_pseudogene	AC019185.2
chr2	208469850	208540413	70564	+	HAVANA	gene	ENSG00000231896.1	sense_intronic	AC019185.4
chr2	208516908	208517230	323	+	HAVANA	gene	ENSG00000232409.1	processed_pseudogene	AC019185.3
chr2	208920547	208920664	118	-	ENSEMBL	gene	ENSG00000202164.1	rRNA	RNA5SP117
chr2	209072597	209074148	1552	-	HAVANA	gene	ENSG00000235864.1	processed_pseudogene	AC013409.1
chr2	209145241	209147687	2447	+	HAVANA	gene	ENSG00000232799.1	unprocessed_pseudogene	AC013409.2
chr2	209178804	209182018	3215	+	HAVANA	gene	ENSG00000240286.1	processed_pseudogene	AC013409.3
chr2	209178966	209181123	2158	+	HAVANA	gene	ENSG00000229670.2	unprocessed_pseudogene	AC013409.4
chr2	209424058	209734118	310061	+	HAVANA	gene	ENSG00000078018.19	protein_coding	MAP2
chr2	209721913	209722021	109	-	ENSEMBL	gene	ENSG00000222317.1	rRNA	RNA5SP118
chr2	209771993	209999300	227308	+	HAVANA	gene	ENSG00000144406.18	protein_coding	UNC80
chr2	209808804	209809580	777	+	HAVANA	gene	ENSG00000237194.1	processed_pseudogene	AC006385.4
chr2	210002565	210022259	19695	+	HAVANA	gene	ENSG00000197713.14	protein_coding	RPE
chr2	210021423	210171383	149961	-	HAVANA	gene	ENSG00000144445.16	protein_coding	KANSL1L
chr2	210028417	210029156	740	+	HAVANA	gene	ENSG00000272807.1	antisense	RP11-260M2.1
chr2	210030733	210064356	33624	+	HAVANA	gene	ENSG00000229127.1	antisense	AC007038.7
chr2	210088226	210089064	839	+	HAVANA	gene	ENSG00000231063.1	processed_pseudogene	AC006994.1
chr2	210171518	210233976	62459	+	HAVANA	gene	ENSG00000279317.2	bidirectional_promoter_lncRNA	AC006994.2
chr2	210187939	210225491	37553	-	HAVANA	gene	ENSG00000115361.7	protein_coding	ACADL
chr2	210265963	210266074	112	+	ENSEMBL	gene	ENSG00000199203.1	misc_RNA	RF00019
chr2	210290150	210315190	25041	-	HAVANA	gene	ENSG00000168530.15	protein_coding	MYL1
chr2	210324759	210469246	144488	+	HAVANA	gene	ENSG00000234281.5	antisense	AC007970.1
chr2	210431249	210477652	46404	-	HAVANA	gene	ENSG00000115365.11	protein_coding	LANCL1
chr2	210477682	210679107	201426	+	HAVANA	gene	ENSG00000021826.15	protein_coding	CPS1
chr2	210617571	210619876	2306	+	HAVANA	gene	ENSG00000280837.1	sense_intronic	CPS1-IT1
chr2	211104934	211105732	799	+	HAVANA	gene	ENSG00000271074.1	processed_pseudogene	RP11-212J19.1
chr2	211298941	211299189	249	-	HAVANA	gene	ENSG00000231017.1	processed_pseudogene	AC013404.1
chr2	211375717	212538841	1163125	-	HAVANA	gene	ENSG00000178568.14	protein_coding	ERBB4
chr2	211535653	211535769	117	+	ENSEMBL	gene	ENSG00000199585.1	rRNA	RNA5SP119
chr2	211777206	211777856	651	+	HAVANA	gene	ENSG00000232631.1	processed_pseudogene	AC105921.2
chr2	211778273	211779763	1491	+	HAVANA	gene	ENSG00000236007.1	processed_pseudogene	AC105921.5
chr2	212426263	212426360	98	-	ENSEMBL	gene	ENSG00000221782.1	miRNA	MIR548F2
chr2	212581357	213021545	440189	-	HAVANA	gene	ENSG00000273118.1	sense_overlapping	AC079610.1
chr2	212795331	212819264	23934	+	HAVANA	gene	ENSG00000234308.2	lincRNA	AC093381.2
chr2	212832161	212832945	785	+	HAVANA	gene	ENSG00000231254.2	processed_pseudogene	AC093381.1
chr2	212911003	212919809	8807	+	HAVANA	gene	ENSG00000223373.1	lincRNA	AC108066.1
chr2	212926257	212926336	80	-	ENSEMBL	gene	ENSG00000283637.1	miRNA	MIR4776-2
chr2	212926257	212926336	80	+	ENSEMBL	gene	ENSG00000266354.1	miRNA	MIR4776-1
chr2	212999691	213152427	152737	-	HAVANA	gene	ENSG00000030419.16	protein_coding	IKZF2
chr2	213152970	213153659	690	+	HAVANA	gene	ENSG00000270659.1	lincRNA	RP11-105N14.1
chr2	213155806	213167712	11907	-	HAVANA	gene	ENSG00000236193.3	lincRNA	RP11-105N14.3
chr2	213266995	213276152	9158	-	HAVANA	gene	ENSG00000272519.1	lincRNA	RP11-105N14.2
chr2	213276552	213284205	7654	-	HAVANA	gene	ENSG00000196096.3	lincRNA	AC079610.2
chr2	213284379	214410501	1126123	+	HAVANA	gene	ENSG00000144451.18	protein_coding	SPAG16
chr2	213758067	213758159	93	+	ENSEMBL	gene	ENSG00000265734.1	miRNA	MIR4438
chr2	214250040	214684246	434207	-	HAVANA	gene	ENSG00000197585.9	antisense	AC107218.3
chr2	214280638	214281452	815	-	HAVANA	gene	ENSG00000213917.2	processed_pseudogene	AC008279.1
chr2	214411065	214578959	167895	+	HAVANA	gene	ENSG00000174453.9	protein_coding	VWC2L
chr2	214510196	214536890	26695	+	HAVANA	gene	ENSG00000224257.1	sense_intronic	AC107218.2
chr2	214697727	214698059	333	+	HAVANA	gene	ENSG00000177261.8	processed_pseudogene	AC016708.1
chr2	214725646	214809711	84066	-	HAVANA	gene	ENSG00000138376.10	protein_coding	BARD1
chr2	228352120	228353215	1096	-	HAVANA	gene	ENSG00000203387.2	processed_pseudogene	AC074019.2
chr2	228483261	228611395	128135	-	HAVANA	gene	ENSG00000232023.2	lincRNA	AC009410.1
chr2	228683537	228684580	1044	-	HAVANA	gene	ENSG00000228226.1	lincRNA	AC074019.1
chr2	228753324	228753786	463	+	HAVANA	gene	ENSG00000237322.1	processed_pseudogene	AC007677.1
chr2	228850526	229271285	420760	-	HAVANA	gene	ENSG00000153823.18	protein_coding	PID1
chr2	229003886	229004400	515	+	HAVANA	gene	ENSG00000226297.1	processed_pseudogene	AC007677.2
chr3	23757	24501	745	+	HAVANA	gene	ENSG00000223587.1	lincRNA	AY269186.1
chr3	53348	54346	999	-	HAVANA	gene	ENSG00000224918.1	lincRNA	AY269186.2
chr3	195758	197341	1584	-	HAVANA	gene	ENSG00000224318.5	processed_transcript	AC066595.1
chr3	196596	409417	212822	+	HAVANA	gene	ENSG00000134121.9	protein_coding	CHL1
chr3	282689	282792	104	-	ENSEMBL	gene	ENSG00000252017.1	snRNA	RNU6-1194P
chr3	308714	309322	609	-	HAVANA	gene	ENSG00000231660.1	processed_pseudogene	RP11-306H5.1
chr3	363370	385795	22426	-	HAVANA	gene	ENSG00000234661.2	antisense	AC011609.3
chr3	536231	846015	309785	+	HAVANA	gene	ENSG00000224957.5	lincRNA	AC090044.1
chr3	617789	618314	526	-	HAVANA	gene	ENSG00000238075.1	processed_pseudogene	AC087431.1
chr3	857124	858091	968	+	HAVANA	gene	ENSG00000224239.1	lincRNA	AC090044.2
chr3	1008135	1012934	4800	+	HAVANA	gene	ENSG00000235158.1	lincRNA	AC087430.1
chr3	1065580	1065875	296	-	ENSEMBL	gene	ENSG00000244169.3	misc_RNA	RN7SL120P
chr3	1092576	1404217	311642	+	HAVANA	gene	ENSG00000134115.12	protein_coding	CNTN6
chr3	1394173	1394448	276	-	HAVANA	gene	ENSG00000232563.1	processed_pseudogene	AC026214.2
chr3	1595777	1596245	469	-	HAVANA	gene	ENSG00000184423.5	processed_pseudogene	AC090043.1
chr3	1730070	1730474	405	+	HAVANA	gene	ENSG00000214074.3	processed_pseudogene	AC090042.1
chr3	1905651	1906125	475	+	HAVANA	gene	ENSG00000214073.2	processed_pseudogene	AC018814.1
chr3	1962381	1987470	25090	-	HAVANA	gene	ENSG00000225044.1	lincRNA	RP11-204C23.1
chr3	2088933	2089211	279	-	ENSEMBL	gene	ENSG00000223040.1	misc_RNA	RN7SKP144
chr3	2098813	3057956	959144	+	HAVANA	gene	ENSG00000144619.14	protein_coding	CNTN4
chr3	2110409	2144241	33833	-	HAVANA	gene	ENSG00000227588.2	lincRNA	RP11-176P14.1
chr3	2362258	2362738	481	+	HAVANA	gene	ENSG00000230398.1	processed_pseudogene	AC026882.1
chr3	2985231	2985575	345	-	HAVANA	gene	ENSG00000225310.1	processed_pseudogene	AC022002.5
chr3	3039033	3069242	30210	-	HAVANA	gene	ENSG00000237990.3	antisense	AC022002.4
chr3	3066326	3126613	60288	-	HAVANA	gene	ENSG00000091181.19	protein_coding	IL5RA
chr3	3102913	3103015	103	+	ENSEMBL	gene	ENSG00000253049.1	snoRNA	RF00416
chr3	3126916	3150879	23964	+	HAVANA	gene	ENSG00000072756.16	protein_coding	TRNT1
chr3	3144628	3179727	35100	-	HAVANA	gene	ENSG00000113851.14	protein_coding	CRBN
chr3	3152942	3153435	494	+	HAVANA	gene	ENSG00000271870.1	antisense	RP11-97C16.1
chr3	3250687	3627296	376610	-	HAVANA	gene	ENSG00000223727.6	lincRNA	AC026188.1
chr3	3700814	4467281	766468	-	HAVANA	gene	ENSG00000144455.13	protein_coding	SUMF1
chr3	3799437	3847703	48267	+	HAVANA	gene	ENSG00000175928.5	protein_coding	LRRN1
chr3	3981981	3984295	2315	-	HAVANA	gene	ENSG00000229241.1	processed_pseudogene	AC023480.1
chr3	4303304	4317567	14264	+	HAVANA	gene	ENSG00000170364.12	protein_coding	SETMAR
chr3	5962842	6124120	161279	+	HAVANA	gene	ENSG00000229642.1	lincRNA	AC027119.1
chr3	6148484	6365885	217402	+	HAVANA	gene	ENSG00000226022.1	lincRNA	AC026167.1
chr3	6208269	6208571	303	+	HAVANA	gene	ENSG00000232958.1	unprocessed_pseudogene	AC091069.1
chr3	6490479	6736129	245651	+	HAVANA	gene	ENSG00000189229.10	lincRNA	AC069277.2
chr3	6631689	6805449	173761	-	HAVANA	gene	ENSG00000226258.6	lincRNA	AC069277.1
chr3	6692319	6693088	770	+	HAVANA	gene	ENSG00000223719.1	processed_pseudogene	AC024162.2
chr3	6770001	7741533	971533	+	HAVANA	gene	ENSG00000196277.15	protein_coding	GRM7
chr3	6773037	6773343	307	-	HAVANA	gene	ENSG00000236152.1	processed_pseudogene	AC023485.1
chr3	6892632	6894022	1391	-	HAVANA	gene	ENSG00000237665.1	antisense	AC066606.1
chr3	7519741	7560333	40593	-	HAVANA	gene	ENSG00000236202.1	antisense	AC068313.1
chr3	7606890	7607897	1008	-	HAVANA	gene	ENSG00000270207.1	antisense	RP11-157E16.1
chr3	7952805	8611924	659120	-	HAVANA	gene	ENSG00000227110.6	antisense	AC087859.1
chr3	8079322	8112924	33603	+	HAVANA	gene	ENSG00000228351.1	lincRNA	AC018832.1
chr3	17157162	18444817	1287656	-	HAVANA	gene	ENSG00000131374.14	protein_coding	TBC1D5
chr3	17157162	18444817	1287656	-	HAVANA	gene	ENSG00000131374.14	protein_coding	TBC1D5
chr3	17333126	17333431	306	+	HAVANA	gene	ENSG00000231780.1	processed_pseudogene	AC090960.1
chr3	17465150	17465510	361	+	HAVANA	gene	ENSG00000227309.1	processed_pseudogene	AC140076.1
chr3	17871729	17872598	870	-	HAVANA	gene	ENSG00000213383.2	processed_pseudogene	AC104297.1
chr3	17877455	17878169	715	-	HAVANA	gene	ENSG00000214286.2	processed_pseudogene	AC104297.2
chr3	17990023	17995544	5522	+	HAVANA	gene	ENSG00000226238.1	lincRNA	AC132807.1
chr3	18013226	18041603	28378	+	HAVANA	gene	ENSG00000274840.4	lincRNA	RP11-320G10.1
chr3	18345387	18445588	100202	-	HAVANA	gene	ENSG00000182568.16	protein_coding	SATB1
[truncated: 9,263 more rows]

## Sheet: Table_S4
# GREAT version 4.0.4	Species assembly: hg38	Association rule: Basal+extension: 5000 bp upstream, 1000 bp downstream, 1000000 bp max extension, curated regulatory domains included
A1CF	unnamed (+145463)
A3GALT2	unnamed (-29488), unnamed (-26486), unnamed (-21028)
AASDHPPT	unnamed (+194), unnamed (+405719)
AASS	unnamed (-150970), unnamed (-10042), unnamed (-3609)
ABCA1	unnamed (+117407)
ABCA5	unnamed (-576), unnamed (+775)
ABCA8	unnamed (+180522), unnamed (+195504)
ABCB1	unnamed (-27791), unnamed (-26926)
ABCC9	unnamed (-4655)
ABCD2	unnamed (-507)
ACADL	unnamed (-23819), unnamed (+169)
ACADM	unnamed (+373)
ACO1	unnamed (-576789), unnamed (-535300)
ACSM3	unnamed (+46)
ACSM6	unnamed (-10714)
ACSS3	unnamed (+1246), unnamed (+443271)
ACTA2	unnamed (-22404), unnamed (+71308)
ACTL7B	unnamed (+305302), unnamed (+413057), unnamed (+584948), unnamed (+800298)
ADAM22	unnamed (-614), unnamed (+326)
ADAMTS1	unnamed (+738), unnamed (+129127)
ADAMTS18	unnamed (+223104)
ADAMTS20	unnamed (+859541)
ADAMTS5	unnamed (-603427)
ADAMTS9	unnamed (-289395), unnamed (+1014)
ADCY8	unnamed (-815048), unnamed (-774000)
ADGB	unnamed (-53376), unnamed (+86)
ADGRA3	unnamed (-465), unnamed (+1166)
ADGRB3	unnamed (-547232), unnamed (-902), unnamed (+651)
ADGRE2	unnamed (-6578), unnamed (+1679)
ADGRF1	unnamed (-266256), unnamed (+7483)
ADGRF5	unnamed (-112903), unnamed (+72571)
ADGRL2	unnamed (-68203), unnamed (+495973), unnamed (+502701)
ADGRL4	unnamed (-46417), unnamed (+165818), unnamed (+355830)
ADPRM	unnamed (+181)
ADRA2A	unnamed (-694)
AEBP2	unnamed (+422696)
AGL	unnamed (-110)
AGR2	unnamed (+433)
AGR3	unnamed (-393066), unnamed (-352452), unnamed (-260570), unnamed (-108283), unnamed (-34349)
AGTPBP1	unnamed (+529384)
AHR	unnamed (-382286), unnamed (-308352), unnamed (-156065), unnamed (-64183), unnamed (-23569)
AHSP	unnamed (+173045)
AIM2	unnamed (-48), unnamed (+65882)
AIPL1	unnamed (+60252), unnamed (+202800)
AK5	unnamed (+574), unnamed (+257424), unnamed (+258357)
AKAIN1	unnamed (-97144), unnamed (-40717)
AKAP10	unnamed (-86190), unnamed (-31052)
AKAP6	unnamed (+180686), unnamed (+568010)
ALCAM	unnamed (-922594), unnamed (-762200)
ALDH1A1	unnamed (-179529), unnamed (-140941)
ALDOB	unnamed (-13608)
ALG10B	unnamed (-177805), unnamed (+401), unnamed (+68738)
ALKBH8	unnamed (+294), unnamed (+1644)
ALX1	unnamed (+144769), unnamed (+189090)
AMIGO2	unnamed (-974)
AMOTL1	unnamed (-27399), unnamed (+720), unnamed (+26589)
AMPH	unnamed (+320022)
ANGPT1	unnamed (+900)
ANGPTL5	unnamed (-131197), unnamed (-91158)
ANK3	unnamed (-221680), unnamed (-25571), unnamed (+106467), unnamed (+151563)
ANKEF1	unnamed (+359), unnamed (+137504)
ANKMY2	unnamed (-199)
ANKRD13C	unnamed (+748), unnamed (+132568)
ANKRD30A	unnamed (-953371)
ANKRD49	unnamed (+215)
ANKRD7	unnamed (-10085)
ANKS1B	unnamed (-830)
ANO3	unnamed (-46601)
ANO6	unnamed (+496), unnamed (+18939)
ANXA1	unnamed (-63658), unnamed (-25070), unnamed (-4352)
AP2B1	unnamed (+972)
AP5M1	unnamed (-211)
API5	unnamed (-405392)
APP	unnamed (-235608), unnamed (-219684)
ARAP2	unnamed (-362), unnamed (+854)
ARHGAP15	unnamed (+452354)
ARHGAP20	unnamed (-518063), unnamed (-384491)
ARHGAP42	unnamed (-993455), unnamed (-219278), unnamed (+489)
ARID2	unnamed (-494641), unnamed (-2305), unnamed (+1327)
ARID5B	unnamed (-238425), unnamed (-114250)
ARL14EP	unnamed (+320)
ARL4A	unnamed (+768), unnamed (+28438)
ARL6	unnamed (+237)
ARPP21	unnamed (+682785)
ARRDC3	unnamed (-86131)
ARRDC4	unnamed (-506), unnamed (+829)
ASCC3	unnamed (+229)
ASPH	unnamed (-450639)
ASPM	unnamed (+723)
ASXL3	unnamed (-657272), unnamed (+575500)
ATG4C	unnamed (+529)
ATP10A	unnamed (-219675)
ATP10B	unnamed (-694636)
ATP1B1	unnamed (-24), unnamed (+2727)
ATP23	unnamed (+484164)
ATP2B1	unnamed (-239059), unnamed (-1657), unnamed (+1269)
ATP5E	unnamed (+1369)
ATP6V1G3	unnamed (-394365), unnamed (-389894), unnamed (-141544), unnamed (+305976), unnamed (+381963)
ATP8A1	unnamed (-627), unnamed (+657)
ATP8B4	unnamed (+498077)
ATPAF1	unnamed (-266), unnamed (+814)
ATRNL1	unnamed (-1131), unnamed (+117), unnamed (+113969)
ATXN7L3B	unnamed (-123888), unnamed (-28514), unnamed (+441)
AXIN2	unnamed (-181290)
AZI2	unnamed (+504)
BAG2	unnamed (+1142)
BARD1	unnamed (+125779)
BBIP1	unnamed (-367)
BBOX1	unnamed (+322079), unnamed (+361063), unnamed (+423440), unnamed (+429254)
BBS10	unnamed (-74633), unnamed (+400), unnamed (+28620), unnamed (+189597)
BBS9	unnamed (+397971), unnamed (+593336)
BCAS3	unnamed (+207801)
BCAT1	unnamed (+107188), unnamed (+339241), unnamed (+341305)
BCHE	unnamed (-597092), unnamed (-446469), unnamed (-46789), unnamed (+430), unnamed (+31209), unnamed (+153071), unnamed (+376939), unnamed (+494684), unnamed (+630299)
BCL10	unnamed (-21040), unnamed (-2258), unnamed (+1095)
BDNF	unnamed (-233269), unnamed (-17905), unnamed (+1104)
BEND6	unnamed (-1250), unnamed (+588)
BET1	unnamed (+85), unnamed (+81632)
BHLHE41	unnamed (-1918)
BIRC2	unnamed (+127)
BIRC3	unnamed (-205241), unnamed (-90790), unnamed (-48351), unnamed (-10977), unnamed (-4303), unnamed (+795)
BLID	unnamed (-86327), unnamed (-60745), unnamed (-42296), unnamed (+460595)
BLZF1	unnamed (+551)
BMP2	unnamed (-455), unnamed (+769), unnamed (+2360)
BMPER	unnamed (-377408), unnamed (-182043), unnamed (+268), unnamed (+416440)
BMT2	unnamed (-146641), unnamed (-45739), unnamed (+196)
BOD1L1	unnamed (-484448)
BRINP3	unnamed (-235728), unnamed (-819)
BRIP1	unnamed (+520)
BTBD3	unnamed (-694646), unnamed (-660802), unnamed (-435486), unnamed (-317), unnamed (+1386)
BTG1	unnamed (-62125), unnamed (+2111), unnamed (+65410), unnamed (+110739), unnamed (+366750), unnamed (+568033), unnamed (+764051)
BTG3	unnamed (+1157), unnamed (+99266)
BZW2	unnamed (-118)
C11orf54	unnamed (-1292)
C11orf58	unnamed (-133813)
C11orf74	unnamed (+458)
C11orf87	unnamed (-551356), unnamed (-525979), unnamed (+130260), unnamed (+519057), unnamed (+524372)
C12orf29	unnamed (+696)
C12orf50	unnamed (+367272)
C16orf58	unnamed (+80)
C17orf67	unnamed (+53585), unnamed (+236121), unnamed (+237585), unnamed (+239138)
C19orf12	unnamed (-795)
C1D	unnamed (+662205)
C1QTNF7	unnamed (-334522)
C1orf105	unnamed (-97914), unnamed (-77057)
C1orf27	unnamed (-597)
C1orf52	unnamed (-16353), unnamed (+528)
C21orf91	unnamed (+145)
C2CD4A	unnamed (+454), unnamed (+2135)
C2CD4B	unnamed (+96171)
C2CD5	unnamed (+321), unnamed (+107404), unnamed (+113299), unnamed (+119936)
C3orf58	unnamed (+1104)
C4orf19	unnamed (-130262)
C5orf30	unnamed (-527), unnamed (+313), unnamed (+1468)
C5orf51	unnamed (+64)
C7orf25	unnamed (+418363), unnamed (+618809)
C9orf72	unnamed (-774599), unnamed (-543916)
CA10	unnamed (+786165)
CA8	unnamed (+229476)
CACNA1E	unnamed (+545545), unnamed (+546598)
CACNA2D1	unnamed (-283529), unnamed (-691), unnamed (+677)
CADM1	unnamed (-532), unnamed (+1161), unnamed (+3139)
CADM2	unnamed (-767229)
CADPS2	unnamed (-881), unnamed (+630), unnamed (+51720)
CALB1	unnamed (-561520)
CALCR	unnamed (-47707), unnamed (-618)
CALCRL	unnamed (-103896)
CAND1	unnamed (-200713), unnamed (-199149), unnamed (+538)
CAPS2	unnamed (-4811), unnamed (-99)
CAPZA2	unnamed (-188677), unnamed (-155619), unnamed (+1033), unnamed (+67825)
CARD16	unnamed (+143)
CASD1	unnamed (-295), unnamed (+895)
CASP4	unnamed (+1648), unnamed (+51202)
CAV1	unnamed (-24217), unnamed (-12652), unnamed (+1471), unnamed (+67254)
CAV2	unnamed (-287785), unnamed (-227150), unnamed (-182467), unnamed (-171890), unnamed (-143766), unnamed (+1178), unnamed (+12743)
CAVIN4	unnamed (+20854)
CBLN1	unnamed (+317957)
CBLN2	unnamed (+961308)
CC2D2A	unnamed (+131), unnamed (+9806)
CCDC102B	unnamed (-76218)
CCDC141	unnamed (-213503)
CCDC181	unnamed (-33174)
CCDC59	unnamed (+417)
CCDC6	unnamed (-376607), unnamed (-331511)
CCDC90B	unnamed (+775), unnamed (+92546), unnamed (+128273)
CCDC91	unnamed (+369), unnamed (+62909)
CCNE1	unnamed (+988), unnamed (+33554)
CCNG1	unnamed (+639)
CCNH	unnamed (-639572), unnamed (+880)
CCR7	unnamed (+4616)
CCSER2	unnamed (+983), unnamed (+32562), unnamed (+166229), unnamed (+211993)
CCT6B	unnamed (-231)
CD177	unnamed (-37225)
CD1D	unnamed (-30432)
CD2AP	unnamed (-62979), unnamed (+831)
CD53	unnamed (+43746)
CD96	unnamed (-468512)
CDC14A	unnamed (+100)
CDC73	unnamed (-10024), unnamed (+996)
CDH10	unnamed (-913809), unnamed (-545415)
CDH11	unnamed (-270870), unnamed (-2059), unnamed (+1751), unnamed (+705778), unnamed (+730858)
CDH12	unnamed (-159824), unnamed (+391), unnamed (+640933), unnamed (+688547)
CDH13	unnamed (+27130), unnamed (+369004), unnamed (+510710)
CDH18	unnamed (-884036), unnamed (-765224), unnamed (-397107), unnamed (+587608)
CDH19	unnamed (-911756), unnamed (-756426), unnamed (-640107), unnamed (-111225)
CDH2	unnamed (+62380), unnamed (+255552)
CDH20	unnamed (-648279)
CDH26	unnamed (+97900), unnamed (+129128), unnamed (+180102)
CDH4	unnamed (-525), unnamed (+1585)
CDH5	unnamed (-973562)
CDH7	unnamed (-626069)
CDH8	unnamed (+235184), unnamed (+728535)
CDH9	unnamed (-364977), unnamed (-277469), unnamed (+191412), unnamed (+555981)
CDK1	unnamed (-363153), unnamed (-167044)
CDK14	unnamed (-132963), unnamed (-64), unnamed (+332773)
CDK5R1	unnamed (+18123), unnamed (+33060)
CDKAL1	unnamed (+488164)
CELF2	unnamed (-879104)
CENPQ	unnamed (+49)
CENPW	unnamed (+603), unnamed (+361861)
CEP112	unnamed (+448932)
CEP120	unnamed (-89956), unnamed (-88578)
CEP126	unnamed (+339)
CEP128	unnamed (+379), unnamed (+10506)
CEP152	unnamed (+225)
CEP290	unnamed (-60)
CEP295	unnamed (+633)
CEP57	unnamed (-92)
CETN3	unnamed (+353708), unnamed (+388310)
CFAP54	unnamed (+230654), unnamed (+321410)
CFH	unnamed (+463)
CH25H	unnamed (+174769)
CHD6	unnamed (-75191), unnamed (-247), unnamed (+1176)
CHMP2B	unnamed (-59438), unnamed (+183)
CHORDC1	unnamed (+973)
CHRM3	unnamed (-398273), unnamed (-313638)
CHRNA7	unnamed (-159340)
CHST9	unnamed (-929749), unnamed (-736577)
CHSY3	unnamed (-483), unnamed (+1653), unnamed (+993034)
CLCA1	unnamed (+34454)
CLCA4	unnamed (-44256)
CLDN12	unnamed (+454), unnamed (+60148)
CLIC5	unnamed (+64961), unnamed (+423845), unnamed (+658111)
CLLU1	unnamed (-215937), unnamed (+225983)
CLNK	unnamed (-144159), unnamed (+28694)
CLVS2	unnamed (+95531)
CMAS	unnamed (+846), unnamed (+236368)
CMC1	unnamed (+159)
CNGB3	unnamed (-816888)
CNOT2	unnamed (+506)
CNTN1	unnamed (-366350), unnamed (+206)
CNTN5	unnamed (-325), unnamed (+49010), unnamed (+673031)
COBLL1	unnamed (+137), unnamed (+1419)
COL11A1	unnamed (+1654), unnamed (+333519)
COL21A1	unnamed (-596330), unnamed (-593715), unnamed (-465795), unnamed (-444069), unnamed (-441521), unnamed (-294898), unnamed (-122474), unnamed (+353)
COL24A1	unnamed (+417)
COL5A2	unnamed (-30846)
COL8A1	unnamed (-655320)
COLCA2	unnamed (-201336), unnamed (-67764)
COMMD8	unnamed (+258)
COPS2	unnamed (-60)
COX10	unnamed (-7593), unnamed (-36)
COX11	unnamed (-270179), unnamed (-229225), unnamed (+309)
COX7C	unnamed (+547), unnamed (+362241)
CPEB2	unnamed (-890503), unnamed (-1159), unnamed (+221), unnamed (+2740)
CPED1	unnamed (+136)
CPNE8	unnamed (-144), unnamed (+520315)
CPS1	unnamed (-598)
CRB1	unnamed (+407484), unnamed (+505917)
CRBN	unnamed (-486611), unnamed (+435)
CRIM1	unnamed (-893842), unnamed (-1294), unnamed (+2367)
CRISPLD1	unnamed (+531)
CROT	unnamed (-26353), unnamed (-264)
CRYBA4	unnamed (+512109), unnamed (+580966), unnamed (+603374)
CRYBG3	unnamed (+397)
CRYZ	unnamed (-367514), unnamed (+390)
CSMD3	unnamed (-913), unnamed (+762848)
CSNK1G3	unnamed (-33753), unnamed (-32375)
CSRNP3	unnamed (-175375), unnamed (+227), unnamed (+104506)
CSRP2	unnamed (-184969), unnamed (+22)
CSTF2T	unnamed (-609014), unnamed (-533917), unnamed (+53)
CTBS	unnamed (-46263), unnamed (-29743), unnamed (+421)
CTH	unnamed (+185)
CTNNA2	unnamed (-139067)
CTSC	unnamed (+79)
CWC15	unnamed (+244), unnamed (+178652)
CWC22	unnamed (-722096), unnamed (-649773), unnamed (+300)
CWF19L2	unnamed (-106254), unnamed (+280)
CXADR	unnamed (-508388), unnamed (-372631), unnamed (-62), unnamed (+1196), unnamed (+99305)
CYB561	unnamed (+400220)
CYLC2	unnamed (-771497), unnamed (-354626)
CYLD	unnamed (+63738)
CYP24A1	unnamed (-766)
CYP2C8	unnamed (-113989)
CYP2J2	unnamed (-563549), unnamed (+60)
CYP39A1	unnamed (-78)
CYP4A22	unnamed (-29835)
CYP4F2	unnamed (+61309), unnamed (+68624)
CYP4Z1	unnamed (+40132)
CYP7B1	unnamed (-173)
CYR61	unnamed (-35428), unnamed (-29643), unnamed (-4361), unnamed (+207), unnamed (+48594)
CYYR1	unnamed (-142998), unnamed (+167022), unnamed (+182946)
DAAM2	unnamed (-543)
DAB1	unnamed (-850756)
DACH1	unnamed (-640612), unnamed (+305), unnamed (+487814), unnamed (+576182)
DAD1	unnamed (+201327), unnamed (+208558)
DAOA	unnamed (-894826), unnamed (-879972), unnamed (-326411)
DBF4	unnamed (-248230), unnamed (-247365), unnamed (+360)
DBT	unnamed (+200)
DBX2	unnamed (+15897)
DCBLD2	unnamed (-81466)
DCDC2	unnamed (-2081)
DCN	unnamed (-960663), unnamed (-897364), unnamed (-852035), unnamed (-596024), unnamed (-394741), unnamed (-198723)
DCT	unnamed (+703831)
DCUN1D3	unnamed (-226)
DCUN1D5	unnamed (+622)
DDAH1	unnamed (-85978), unnamed (-80193), unnamed (+471), unnamed (+167010)
DDI1	unnamed (-297167)
DDIAS	unnamed (-657), unnamed (+132631)
DDX1	unnamed (+1106)
DDX10	unnamed (+205739), unnamed (+231116)
DEC1	unnamed (+455250), unnamed (+531329), unnamed (+802703)
DECR1	unnamed (+313)
DEFB112	unnamed (-332232)
DEFB115	unnamed (-723986), unnamed (-678183), unnamed (-533903)
DENND1B	unnamed (-136743), unnamed (-127243), unnamed (+1298), unnamed (+99731)
DEPDC1	unnamed (-384901), unnamed (+486)
DEUP1	unnamed (+211732)
DGKB	unnamed (+893102)
DHRS7	unnamed (+76705)
DIAPH3	unnamed (+360)
DIO2	unnamed (-719779), unnamed (+931535)
DIRAS2	unnamed (+209426)
DKK1	unnamed (-80788), unnamed (-5691), unnamed (+1600)
DLG2	unnamed (-1120)
DLX6	unnamed (-296048)
DMTF1	unnamed (+476)
DNAH11	unnamed (+201)
DNAJB4	unnamed (+272)
DNAJB9	unnamed (+343)
DNAJC24	unnamed (+149)
DNASE2B	unnamed (-150904), unnamed (-99599), unnamed (-95963), unnamed (+14115), unnamed (+35120)
DNM3	unnamed (+481274), unnamed (+502131)
DOCK4	unnamed (+618), unnamed (+125235), unnamed (+205258)
DOK6	unnamed (-830)
DPH5	unnamed (-124)
DPH6	unnamed (-151672), unnamed (+294)
DPP4	unnamed (-72405), unnamed (+615)
DPY19L1	unnamed (+200442)
DPY19L3	unnamed (-33188), unnamed (-1015), unnamed (+466)
DPYD	unnamed (-478017), unnamed (-290073), unnamed (-167440), unnamed (-133740), unnamed (-109112), unnamed (-106490), unnamed (+843), unnamed (+728150), unnamed (+871752), unnamed (+954145)
DSCAM	unnamed (+5228)
DSEL	unnamed (-399), unnamed (+1090), unnamed (+156420), unnamed (+272739), unnamed (+801621)
DST	unnamed (+705), unnamed (+7840), unnamed (+10455), unnamed (+138375), unnamed (+160101), unnamed (+162649), unnamed (+309272), unnamed (+481696)
DTNA	unnamed (-100127)
DTX4	unnamed (-28492), unnamed (-658), unnamed (+679)
DUSP10	unnamed (+129), unnamed (+406047), unnamed (+706359)
DUSP6	unnamed (-108706), unnamed (-98703), unnamed (+1900), unnamed (+333676), unnamed (+336167)
DUT	unnamed (+567), unnamed (+210675)
DYNC1I1	unnamed (-272), unnamed (+143990), unnamed (+303405)
DYNC2H1	unnamed (+39), unnamed (+629838)
DYNLRB2	unnamed (-772372), unnamed (+142)
DYRK1B	unnamed (+9304), unnamed (+40351)
DYRK2	unnamed (-638), unnamed (+1823), unnamed (+50091), unnamed (+179098)
DZIP3	unnamed (-449)
E2F7	unnamed (-259391), unnamed (-625), unnamed (+1551)
EDIL3	unnamed (-908614), unnamed (-398)
EDNRB	unnamed (+431), unnamed (+220667)
EFCAB14	unnamed (+269)
EFCAB6	unnamed (-141)
EFEMP1	unnamed (-817733), unnamed (-261250), unnamed (+806)
EFHB	unnamed (+45087)
EFHC1	unnamed (-29917), unnamed (+158), unnamed (+97858), unnamed (+123962), unnamed (+132017), unnamed (+154804)
EFR3A	unnamed (-87662), unnamed (-46614), unnamed (+1076)
EHD3	unnamed (+90191)
EID1	unnamed (+728)
EIF3E	unnamed (+799), unnamed (+109001)
ELAC2	unnamed (-544000), unnamed (-320057), unnamed (+424)
ELOVL5	unnamed (-194944), unnamed (-144182), unnamed (-10548), unnamed (-73), unnamed (+1428), unnamed (+21913)
ELP4	unnamed (+80)
EMC2	unnamed (+241), unnamed (+24908)
EMILIN3	unnamed (-250491)
ENDOD1	unnamed (+594), unnamed (+61164), unnamed (+140324)
ENPP4	unnamed (-87)
ENPP5	unnamed (+242)
ENSG00000255641	unnamed (+405)
ENSG00000255663	unnamed (-287)
ENSG00000256060	unnamed (-659), unnamed (+543)
ENSG00000257046	unnamed (+7622)
ENSG00000257355	unnamed (+575)
ENSG00000259680	unnamed (-748172), unnamed (-741503), unnamed (-738040)
ENSG00000261873	unnamed (-211583), unnamed (-65823)
ENSG00000265118	unnamed (-1144)
ENSG00000267022	unnamed (+231)
ENSG00000267179	unnamed (-62)
ENSG00000267552	unnamed (-278)
ENSG00000268107	unnamed (+457)
ENSG00000268133	unnamed (-658), unnamed (+544)
ENSG00000268163	unnamed (+87)
ENSG00000268744	unnamed (+690)
ENSG00000268870	unnamed (+537)
ENSG00000269026	unnamed (+351)
ENSG00000269237	unnamed (+58463), unnamed (+69856)
ENSG00000269533	unnamed (+203)
ENSG00000283201	unnamed (+503)
ENSG00000283321	unnamed (+696), unnamed (+5651)
ENSG00000283563	unnamed (-555), unnamed (+226085), unnamed (+241328), unnamed (+575952)
ENSG00000284057	unnamed (-1314)
EPC1	unnamed (-608257), unnamed (-604559), unnamed (-603785)
EPDR1	unnamed (-3324), unnamed (+732)
EPHA6	unnamed (-1628), unnamed (-582)
EPHA7	unnamed (-365965), unnamed (+276454)
EPS8	unnamed (+199267)
ERBB4	unnamed (-611338), unnamed (-374254), unnamed (+859), unnamed (+927232)
ERCC4	unnamed (+437), unnamed (+37207), unnamed (+83051)
ERGIC2	unnamed (+284)
ERI2	unnamed (-14)
ERMN	unnamed (+66600)
ESRRG	unnamed (-552373), unnamed (-92), unnamed (+122237), unnamed (+191924)
ETAA1	unnamed (-556796), unnamed (-136014), unnamed (+379), unnamed (+3459)
ETNK1	unnamed (+1772)
ETS1	unnamed (+377233), unnamed (+378904)
ETV1	unnamed (-20313), unnamed (+1196), unnamed (+70005)
ETV3	unnamed (-252494)
EVI2B	unnamed (+634)
EXOC4	unnamed (+259595), unnamed (+600470)
EXOC5	unnamed (+310)
EXTL2	unnamed (+466), unnamed (+110227)
EYA1	unnamed (+336), unnamed (+316726)
EYS	unnamed (-849448)
FAM110B	unnamed (-482266), unnamed (-248923), unnamed (-192001), unnamed (+731)
FAM111A	unnamed (+1252)
FAM111B	unnamed (-5070), unnamed (+151)
FAM114A2	unnamed (+54)
FAM122A	unnamed (+234)
FAM13C	unnamed (-25262), unnamed (+16)
FAM170A	unnamed (+140368), unnamed (+828620)
FAM171B	unnamed (+684)
FAM174A	unnamed (+331), unnamed (+60311), unnamed (+355011), unnamed (+366950)
FAM19A2	unnamed (+276)
FAM20A	unnamed (-173330), unnamed (-158348), unnamed (+87349)
FAM3C	unnamed (-133804), unnamed (-44911), unnamed (+1134)
FAM3D	unnamed (-813880)
FAM46A	unnamed (+561)
FAM46C	unnamed (+129433), unnamed (+148209), unnamed (+152917)
FAM49A	unnamed (-805423), unnamed (+14986), unnamed (+56852)
FAM71D	unnamed (-680903)
FAM76B	unnamed (-578)
FAM83B	unnamed (-1)
FAM98B	unnamed (-200496), unnamed (+467)
FANCF	unnamed (+1314)
FANCL	unnamed (-186764), unnamed (+697), unnamed (+133236), unnamed (+194230)
FANCM	unnamed (-179)
FAR2	unnamed (-895845)
FAS	unnamed (-15480), unnamed (+649), unnamed (+41888)
FASLG	unnamed (-125335), unnamed (-69923), unnamed (-19564), unnamed (+251178), unnamed (+273138), unnamed (+275383)
FBN1	unnamed (+588), unnamed (+103751)
FBXL5	unnamed (+175741)
FBXO30	unnamed (+393)
FBXO33	unnamed (+273)
FBXO38	unnamed (+35)
FBXO4	unnamed (+109)
FBXO7	unnamed (+665), unnamed (+270582)
FCRL5	unnamed (+161659)
FEZ2	unnamed (+239898)
FEZF1	unnamed (-496), unnamed (+19713), unnamed (+160641)
FGF12	unnamed (+909075)
FGF7	unnamed (+198049)
FGGY	unnamed (-481602), unnamed (-393058), unnamed (-276596), unnamed (-267401), unnamed (-234646), unnamed (-150129), unnamed (-145355), unnamed (-369)
FIGN	unnamed (+472), unnamed (+387474)
FKBP3	unnamed (-449)
FKTN	unnamed (+180)
FLRT2	unnamed (-778944), unnamed (-295668), unnamed (-114666), unnamed (-13521), unnamed (-1321), unnamed (+4765), unnamed (+57093), unnamed (+404799)
FLRT3	unnamed (-824839), unnamed (-129828), unnamed (+438)
FMO1	unnamed (-6433)
FMO2	unnamed (+66316)
FNDC8	unnamed (-1962)
FOXA1	unnamed (-548737), unnamed (-543779), unnamed (-494398), unnamed (-3130), unnamed (-978), unnamed (+531), unnamed (+11506)
FOXG1	unnamed (-707707), unnamed (-186307), unnamed (-181802), unnamed (-104105), unnamed (+471307), unnamed (+678204)
FOXP1	unnamed (+521106), unnamed (+526607)
FOXP2	unnamed (-366550), unnamed (-329261)
FPGT	unnamed (+220)
FPGT-TNNI3K	unnamed (+197)
FRK	unnamed (+401), unnamed (+51753), unnamed (+515374)
FRMD3	unnamed (+318654)
FRRS1	unnamed (-793)
FSCB	unnamed (-390708)
FSHR	unnamed (-989743), unnamed (-786415)
FSIP2	unnamed (-973254), unnamed (-313194), unnamed (+8207)
FTMT	unnamed (-156376)
FUBP1	unnamed (+786)
FUT4	unnamed (-31252), unnamed (-145)
FZD1	unnamed (-335094), unnamed (-477), unnamed (+934)
FZD8	unnamed (-530208)
GABRB1	unnamed (+907)
GABRB2	unnamed (+1276)
GABRB3	unnamed (+690191)
GADD45G	unnamed (+828666)
GALC	unnamed (+373), unnamed (+535490)
GALK2	unnamed (+448)
GALNT13	unnamed (-351978), unnamed (-73265), unnamed (-71189), unnamed (+431113), unnamed (+511345)
GALNT3	unnamed (+922), unnamed (+220529)
GALNT4	unnamed (-431), unnamed (+62829), unnamed (+72832)
GALNT5	unnamed (-364448), unnamed (+523), unnamed (+3515)
GAP43	unnamed (-998996), unnamed (-722650), unnamed (-523159), unnamed (-476888), unnamed (-475133), unnamed (-110549), unnamed (+34934), unnamed (+160980)
GAREM1	unnamed (-260261)
GAS2L2	unnamed (-11744)
GBE1	unnamed (-575630), unnamed (-323145), unnamed (+1133), unnamed (+33307)
GBP1	unnamed (+499)
GBP2	unnamed (-2864), unnamed (+280)
GBP4	unnamed (+250)
GCA	unnamed (+245), unnamed (+388321)
GCG	unnamed (+5456)
GCLC	unnamed (-106806), unnamed (-70964), unnamed (-2750), unnamed (+1006), unnamed (+51768), unnamed (+185402)
GCM1	unnamed (-198922), unnamed (-178437)
GDAP2	unnamed (-135), unnamed (+170779), unnamed (+175487), unnamed (+194263)
2001-01-01	unnamed (+129)
GGH	unnamed (+239)
GHITM	unnamed (+263)
GIMAP2	unnamed (+106)
GIN1	unnamed (-148)
GIPC2	unnamed (+97581), unnamed (+157856)
GJA1	unnamed (+887460)
GLI3	unnamed (-256714), unnamed (-56268)
GLIPR1	unnamed (+841)
GLIPR1L1	unnamed (-4484), unnamed (+228)
GLIPR1L2	unnamed (+134)
GLRX2	unnamed (-5879), unnamed (+1172)
GLYAT	unnamed (-46746)
GLYATL1	unnamed (+115027)
GLYATL1P3	unnamed (-28031), unnamed (+15860)
GLYATL2	unnamed (+73542)
GLYATL3	unnamed (+51294)
GMNC	unnamed (-251), unnamed (+50178)
GNAI1	unnamed (-609537), unnamed (+706)
GNG11	unnamed (+1044)
GNG5	unnamed (+702)
GNPDA2	unnamed (-190256), unnamed (+418)
GOLIM4	unnamed (-153742), unnamed (+704)
GOLT1B	unnamed (-185)
GORAB	unnamed (+324)
GOT2	unnamed (-793358)
GPAM	unnamed (+39)
GPATCH2	unnamed (+212), unnamed (+355256)
GPC5	unnamed (-85072), unnamed (-51582), unnamed (-50457), unnamed (-48401), unnamed (+477), unnamed (+174559), unnamed (+211451), unnamed (+379682)
GPC6	unnamed (-759723), unnamed (-636290), unnamed (-420546), unnamed (+1072), unnamed (+17860), unnamed (+228395), unnamed (+549009)
GPD2	unnamed (+457709)
GPHN	unnamed (+1083)
GPR37	unnamed (+479), unnamed (+115919)
GPR63	unnamed (+371)
GPR65	unnamed (+184113)
GPR85	unnamed (+1198), unnamed (+102100)
GRAMD2B	unnamed (-950593), unnamed (-875131)
GRB14	unnamed (-218901), unnamed (+742)
GRIA4	unnamed (+109211)
GRIK2	unnamed (-4808)
GRIN3A	unnamed (-902105), unnamed (-485234)
GRIP1	unnamed (-391159), unnamed (-389595)
GRK3	unnamed (-434), unnamed (+786)
GRM1	unnamed (+330455)
GRM3	unnamed (+395679)
GRM8	unnamed (-538)
GSTA3	unnamed (+27421)
GSTA4	unnamed (-53511), unnamed (+154)
GSTA5	unnamed (-41421)
GTDC1	unnamed (-283258), unnamed (-153737), unnamed (-97253), unnamed (-95830), unnamed (+654072)
GTF2A1	unnamed (-103059), unnamed (+565), unnamed (+50741), unnamed (+233470)
GTPBP10	unnamed (-101328), unnamed (+17)
GUCY1A2	unnamed (+535237)
GUF1	unnamed (+516)
GULP1	unnamed (+329)
GXYLT1	unnamed (-92350), unnamed (-387), unnamed (+985), unnamed (+120685)
GZMB	unnamed (-398060), unnamed (-375538), unnamed (-373129), unnamed (-331931), unnamed (-227306)
HBG2	unnamed (+20862)
HCN1	unnamed (+820841)
HDAC9	unnamed (-410010), unnamed (-409110), unnamed (+13436)
HHLA3	unnamed (-862)
HINT1	unnamed (+267979)
HIST1H1A	unnamed (-3720), unnamed (+24980)
HIST1H2AB	unnamed (+846)
HIST1H2BB	unnamed (-602)
HIST1H3A	unnamed (+962)
HIST1H3B	unnamed (-662)
HIST1H3C	unnamed (-1152)
HIST1H4A	unnamed (-227)
HIST1H4B	unnamed (+347)
HKR1	unnamed (-16741)
HLF	unnamed (-67002), unnamed (-26048)
HLX	unnamed (+156417), unnamed (+456729)
HMCN1	unnamed (-87784), unnamed (+287), unnamed (+453456)
HMGCLL1	unnamed (+63)
HMGXB4	unnamed (-301), unnamed (+862)
HMHB1	unnamed (+109111)
HMMR	unnamed (-140)
HNF4G	unnamed (+768268), unnamed (+867461), unnamed (+891603), unnamed (+902475)
HNMT	unnamed (+658)
HS2ST1	unnamed (-103), unnamed (+217399), unnamed (+237272)
HS3ST1	unnamed (+600741)
HS3ST3A1	unnamed (-460009), unnamed (+39740), unnamed (+263683)
HS3ST3B1	unnamed (-3563), unnamed (+3711), unnamed (+436997), unnamed (+956273)
HSBP1	unnamed (-811874), unnamed (-670168)
HSD17B7	unnamed (+72)
HSF2	unnamed (-76394), unnamed (+894)
HSPA13	unnamed (-92)
HTR1B	unnamed (-2510), unnamed (+95376), unnamed (+170994), unnamed (+429886), unnamed (+432691)
HYAL4	unnamed (-46649)
ICA1	unnamed (-297), unnamed (+999), unnamed (+291219), unnamed (+293762), unnamed (+499962)
ICK	unnamed (-4040), unnamed (+743), unnamed (+12913)
ICOS	unnamed (+402887), unnamed (+515937)
ID2	unnamed (-762883)
IFI16	unnamed (-10087), unnamed (+1127)
IFI44	unnamed (+1057), unnamed (+191069)
IFI44L	unnamed (-35)
IFIH1	unnamed (+221)
IFNG	unnamed (+331928), unnamed (+460935), unnamed (+509203)
IFRD1	unnamed (-58211), unnamed (+787)
IFT57	unnamed (+380)
IGF1	unnamed (-59464)
IGSF11	unnamed (+164)
IKZF2	unnamed (-1254), unnamed (+1424), unnamed (+238508)
IL1RAP	unnamed (+298335)
IL22	unnamed (+16804)
IL26	unnamed (-10982)
IL7	unnamed (+674)
IMMP1L	unnamed (-236)
IMMP2L	unnamed (-518869), unnamed (-438846), unnamed (+538)
IMPAD1	unnamed (-808709), unnamed (-751787), unnamed (-518444)
IMPG1	unnamed (-961209), unnamed (-958404)
ING3	unnamed (+87)
IQUB	unnamed (-1549), unnamed (+63)
IRAK4	unnamed (-120)
IRX5	unnamed (-3475), unnamed (+267), unnamed (+4782)
IRX6	unnamed (-388116)
ISCA1	unnamed (-757)
ISL1	unnamed (+886522)
ISOC1	unnamed (+120)
ISPD	unnamed (-481), unnamed (+654)
ITGA1	unnamed (-517983)
ITGA4	unnamed (-473649)
ITGAV	unnamed (+587)
ITGB1	unnamed (+2452), unnamed (+6150), unnamed (+6924)
ITGB8	unnamed (-414)
ITPR2	unnamed (+141359), unnamed (+533881)
IVNS1ABP	unnamed (-329438)
IZUMO1R	unnamed (-170254)
JAG1	unnamed (-781235), unnamed (-555919), unnamed (-522075), unnamed (-87509), unnamed (-65472), unnamed (+1181), unnamed (+69510), unnamed (+75363), unnamed (+133309)
JRKL	unnamed (-280), unnamed (+74349), unnamed (+97289)
JUN	unnamed (-367299), unnamed (-362525), unnamed (-278008), unnamed (-245253), unnamed (-236058), unnamed (-119596), unnamed (-31052), unnamed (+918)
KANSL1L	unnamed (+461)
KAT2B	unnamed (-352), unnamed (+1229), unnamed (+3773)
KBTBD3	unnamed (-224)
KBTBD8	unnamed (+155985)
KCNA4	unnamed (+896840)
KCND2	unnamed (-884)
KCNH7	unnamed (-509915), unnamed (+106209)
KCNH8	unnamed (-707929), unnamed (-703989), unnamed (-45393), unnamed (+740639)
KCNIP4	unnamed (-566089)
KCNJ12	unnamed (+174539)
KCNJ16	unnamed (-565043), unnamed (-535482), unnamed (-495500), unnamed (+32904)
KCNJ18	unnamed (-141787)
KCNJ2	unnamed (-31777), unnamed (+902700)
KCNJ3	unnamed (-322688), unnamed (-242456)
KCNJ8	unnamed (+110), unnamed (+111876)
KCNK10	unnamed (+134012)
KCNK16	unnamed (-108997)
KCNK2	unnamed (+233)
KCNMB4	unnamed (-614), unnamed (+712), unnamed (+243495)
KCNS3	unnamed (+276), unnamed (+1614), unnamed (+422203)
KCNT2	unnamed (+952), unnamed (+50800)
KCNV1	unnamed (-918596), unnamed (+240606)
KCTD3	unnamed (+360), unnamed (+278278), unnamed (+616037), unnamed (+654136)
KCTD8	unnamed (-489), unnamed (+431740)
KDM4D	unnamed (-313)
KIAA0368	unnamed (+128129)
KIAA1024	unnamed (+248188)
KIAA1324L	unnamed (-354), unnamed (+523), unnamed (+20106)
KIAA1524	unnamed (+219)
KIAA1586	unnamed (+566)
KIF16B	unnamed (+162), unnamed (+42916), unnamed (+587833)
KIF18A	unnamed (-2299), unnamed (+1011), unnamed (+173986), unnamed (+389350)
KIF21A	unnamed (-914), unnamed (+885)
KIF2B	unnamed (+531277)
KIF6	unnamed (+293868)
KIFAP3	unnamed (+214)
KIRREL1	unnamed (+155905)
KIRREL3	unnamed (+261), unnamed (+8158), unnamed (+9827), unnamed (+31172)
KITLG	unnamed (-770910), unnamed (-439134), unnamed (-436643), unnamed (+760)
KLF12	unnamed (-449198)
KLF4	unnamed (-954264), unnamed (-782373), unnamed (-567023)
KLF9	unnamed (-488540), unnamed (-454274)
KLHL1	unnamed (-708884), unnamed (-459904), unnamed (+24100), unnamed (+820951)
KLHL14	unnamed (-148243), unnamed (+42369)
KLHL28	unnamed (-1872), unnamed (+63145)
KLHL31	unnamed (-69088), unnamed (+13773), unnamed (+49615)
KLHL32	unnamed (-210)
KLHL42	unnamed (+189684)
KLLN	unnamed (-522498), unnamed (-408210)
KLRC2	unnamed (+397)
KLRC3	unnamed (+233)
KRR1	unnamed (-519356), unnamed (-471367), unnamed (-442058), unnamed (-194783), unnamed (+591)
KYNU	unnamed (-658979), unnamed (+643)
LANCL1	unnamed (-372)
LARGE1	unnamed (-1706), unnamed (+562), unnamed (+66563)
LCORL	unnamed (-379), unnamed (+1480)
LDAH	unnamed (+394)
LDHB	unnamed (-5151), unnamed (+860)
LEUTX	unnamed (+16688), unnamed (+47735)
LGALS9B	unnamed (+16678), unnamed (+292931), unnamed (+311093)
LGR4	unnamed (-259), unnamed (+2530), unnamed (+8344), unnamed (+70721), unnamed (+109705)
LGR5	unnamed (+203)
LHX8	unnamed (-27512), unnamed (+247439)
LHX9	unnamed (-14663), unnamed (-5163), unnamed (-1158), unnamed (+342)
LIG3	unnamed (+358), unnamed (+107700)
LIN7A	unnamed (+921)
LIN7C	unnamed (-193176), unnamed (+185)
LINGO2	unnamed (-779946), unnamed (+321820), unnamed (+552503)
LIPJ	unnamed (-3460)
LMO3	unnamed (-456195), unnamed (-409551), unnamed (+826), unnamed (+224258)
LMO4	unnamed (-196395), unnamed (-176522), unnamed (-514), unnamed (+2347), unnamed (+6683), unnamed (+64198), unnamed (+355941), unnamed (+847222)
LMX1A	unnamed (+635599), unnamed (+754074), unnamed (+795524)
LPAR1	unnamed (-261232), unnamed (-740), unnamed (+1443)
LPAR3	unnamed (-79203)
LPCAT2	unnamed (+655)
LPIN3	unnamed (-24201), unnamed (-22858), unnamed (-217)
LPXN	unnamed (-2032), unnamed (+347), unnamed (+4228), unnamed (+4967)
LRFN2	unnamed (+653169)
LRFN5	unnamed (+142050), unnamed (+585425)
LRGUK	unnamed (-614631), unnamed (-273756)
LRIF1	unnamed (+224), unnamed (+47179)
LRIG3	unnamed (-676016), unnamed (+899), unnamed (+494781)
LRP1B	unnamed (-86818), unnamed (+678)
LRRC1	unnamed (-60184), unnamed (-192)
LRRC40	unnamed (-112)
LRRC4C	unnamed (+155), unnamed (+538862), unnamed (+922685)
LRRC7	unnamed (-878160)
LRRC8B	unnamed (+82)
LRRC8C	unnamed (-451), unnamed (+993), unnamed (+3156)
LRRC8D	unnamed (-184804)
LRRCC1	unnamed (-814287), unnamed (-558656)
LRRIQ3	unnamed (-245), unnamed (+187829), unnamed (+604513)
LRRK2	unnamed (-127), unnamed (+101128)
LRRN1	unnamed (-133116), unnamed (+745)
LRRTM3	unnamed (-126263)
LSAMP	unnamed (+661041), unnamed (+787087)
LSM8	unnamed (+476), unnamed (+30559)
LUZP2	unnamed (-769381), unnamed (-599331)
LYPLAL1	unnamed (-825766), unnamed (-710250), unnamed (-674790), unnamed (-587965), unnamed (-499339), unnamed (-81738), unnamed (+1052), unnamed (+306651)
LYRM1	unnamed (-494)
LYZL6	unnamed (-3826)
MAF	unnamed (-167648), unnamed (-627)
MAFB	unnamed (-315045), unnamed (-563)
MAGI2	unnamed (-71677), unnamed (+470), unnamed (+683952)
MAGOHB	unnamed (-21410), unnamed (+232)
MALRD1	unnamed (+590179)
MAML2	unnamed (+742), unnamed (+3819), unnamed (+35984), unnamed (+99570), unnamed (+187264)
MAN1A1	unnamed (-656262), unnamed (-506721)
MANEA	unnamed (-142)
MAP2	unnamed (-767576), unnamed (-210180), unnamed (-155118)
MAP2K4	unnamed (-282), unnamed (+1382), unnamed (+3982), unnamed (+69220)
MAP2K6	unnamed (+451), unnamed (+125113), unnamed (+154674), unnamed (+194656)
MARCH10	unnamed (-159311), unnamed (-157566)
MAT2B	unnamed (-329), unnamed (+3690)
MBD3L1	unnamed (-51)
MBIP	unnamed (+619)
MBL2	unnamed (+455804)
MC4R	unnamed (-312528), unnamed (-83)
MCM3	unnamed (+380)
MCOLN2	unnamed (-290), unnamed (+51578)
MCOLN3	unnamed (-382)
MCTP2	unnamed (-67288)
MDFIC	unnamed (+852)
MDM1	unnamed (+78)
MECOM	unnamed (+896588)
MED17	unnamed (+835)
MEI4	unnamed (+129528)
MEIS1	unnamed (+405123), unnamed (+825905)
MEIS2	unnamed (-1853), unnamed (+478), unnamed (+520361)
MEP1A	unnamed (+56016)
MET	unnamed (-146149), unnamed (-80366), unnamed (-786), unnamed (+1391), unnamed (+34449)
METTL15	unnamed (-1057), unnamed (+2253), unnamed (+512116), unnamed (+513748), unnamed (+595213), unnamed (+652800), unnamed (+868247)
METTL18	unnamed (-222)
METTL25	unnamed (-126)
MFAP3	unnamed (-128)
MFSD14A	unnamed (+419)
MGAT4C	unnamed (-215480), unnamed (-88102)
MGAT5	unnamed (-445290)
MGST1	unnamed (+459), unnamed (+35114)
MIER1	unnamed (+301), unnamed (+4762), unnamed (+7582), unnamed (+56731)
MIGA1	unnamed (+313)
MINDY3	unnamed (+532)
MIPOL1	unnamed (+385578)
MIS18BP1	unnamed (-460139), unnamed (+245)
MITF	unnamed (-23), unnamed (+127151), unnamed (+259790)
MKKS	unnamed (-343)
MKL2	unnamed (-113958), unnamed (-68114), unnamed (+643), unnamed (+214183)
MKRN3	unnamed (+425)
MMD	unnamed (+941)
MMP16	unnamed (-848), unnamed (+833), unnamed (+766925)
MMP20	unnamed (+64562)
MMP28	unnamed (+486), unnamed (+30960)
MMP7	unnamed (-30017)
MMS22L	unnamed (-344166), unnamed (+571)
MN1	unnamed (+576160), unnamed (+598568), unnamed (+667425)
MNS1	unnamed (-267425), unnamed (-3460), unnamed (+164)
MOCS1	unnamed (-6580)
MON1B	unnamed (+147)
MON2	unnamed (-31448)
MPHOSPH6	unnamed (+248)
MRE11	unnamed (-18680), unnamed (+64)
MRPL50	unnamed (-190)
MRPS30	unnamed (+698), unnamed (+66568)
MSANTD4	unnamed (+277), unnamed (+302943)
MSH4	unnamed (-8531)
MTHFS	unnamed (+216345)
MTMR2	unnamed (-415066), unnamed (-382901), unnamed (-319315), unnamed (-231621), unnamed (+398)
MTRNR2L11	unnamed (-661678), unnamed (-539732), unnamed (-524223), unnamed (-117242)
MTRNR2L12	unnamed (+963004)
MTRNR2L5	unnamed (-89993), unnamed (+641188)
MTRR	unnamed (+588783)
MUSK	unnamed (+367829)
MUT	unnamed (-236)
MYCN	unnamed (-348280), unnamed (+668418), unnamed (+710284)
MYEF2	unnamed (-62), unnamed (+1062)
MYF6	unnamed (-127327), unnamed (-4374)
MYL1	unnamed (+65880)
MYO1D	unnamed (-426), unnamed (+357498), unnamed (+372435)
MYOCD	unnamed (-643773), unnamed (-641173), unnamed (-575935)
MYSM1	unnamed (+594)
MZT1	unnamed (+219883)
N4BP1	unnamed (-353665)
N6AMT1	unnamed (+139830), unnamed (+248706), unnamed (+795022), unnamed (+865637)
NAA30	unnamed (+783)
NAALADL2	unnamed (-768736), unnamed (-757697), unnamed (-593905), unnamed (-418504), unnamed (+667504)
NACA2	unnamed (+54508), unnamed (+95416)
NAP1L1	unnamed (-234789), unnamed (-73812), unnamed (+777)
NARS2	unnamed (-863144)
NAV3	unnamed (-506318), unnamed (+109838), unnamed (+111796), unnamed (+257340)
NBAS	unnamed (+178), unnamed (+391241), unnamed (+419007), unnamed (+925782), unnamed (+928039)
NBEA	unnamed (+322)
NBN	unnamed (+1719), unnamed (+81155)
NCAM1	unnamed (-501995)
NCAM2	unnamed (+370)
NCAPG	unnamed (+209478)
NCKAP5	unnamed (-106432)
NDUFA4	unnamed (+190)
NDUFA5	unnamed (+79)
NDUFAF4	unnamed (+213)
NDUFB7	unnamed (+396)
NECTIN3	unnamed (-256928), unnamed (-813), unnamed (+1863)
NEDD1	unnamed (-187225), unnamed (-96469), unnamed (-89), unnamed (+78550)
NEGR1	unnamed (-1814), unnamed (+508), unnamed (+916827)
NEK7	unnamed (-372), unnamed (+1748), unnamed (+77735)
NELL2	unnamed (-158105), unnamed (+222)
NEXN	unnamed (+534)
NF1	unnamed (+920)
NFE2L3	unnamed (-548978)
NFIA	unnamed (-591523), unnamed (-4335), unnamed (-661), unnamed (+1037), unnamed (+2391), unnamed (+256880)
NFKBIZ	unnamed (+566096)
NGLY1	unnamed (+470)
NIPSNAP3A	unnamed (+343)
NIPSNAP3B	unnamed (+98), unnamed (+46660)
NKAIN2	unnamed (-148531), unnamed (-983), unnamed (+110)
NKAIN3	unnamed (-83744)
NLE1	unnamed (+564)
NLGN1	unnamed (-1637), unnamed (+344504), unnamed (+692096), unnamed (+703135), unnamed (+866927)
NLK	unnamed (-149218), unnamed (+156)
NLRP1	unnamed (+358)
NLRP14	unnamed (-173)
NLRP5	unnamed (+67067)
NMBR	unnamed (+360323), unnamed (+526300), unnamed (+605050), unnamed (+625140), unnamed (+822489)
NME7	unnamed (-554), unnamed (+259543)
NNMT	unnamed (+34321), unnamed (+37353), unnamed (+39352), unnamed (+82734), unnamed (+109231)
NOG	unnamed (-430583), unnamed (-407198), unnamed (-303139), unnamed (-242756), unnamed (-721), unnamed (+1059), unnamed (+2612), unnamed (+4076), unnamed (+186612)
NOL4	unnamed (-269661), unnamed (-990), unnamed (+69474)
NOS2	unnamed (-92439)
NOVA1	unnamed (-177751)
NPAS3	unnamed (-429358), unnamed (-42034), unnamed (-915), unnamed (+885)
NPSR1	unnamed (-337058), unnamed (+179190)
NPVF	unnamed (-374776)
NR2F1	unnamed (-941816), unnamed (-505115), unnamed (-421305)
NR2F2	unnamed (-277290), unnamed (-96304), unnamed (-65740), unnamed (-56520), unnamed (-2623), unnamed (+4346), unnamed (+9397), unnamed (+24094), unnamed (+26452)
NR4A2	unnamed (+452106)
NR4A3	unnamed (-2968)
NR5A2	unnamed (-414138)
NRIP1	unnamed (-1020), unnamed (+2196), unnamed (+12799)
NRP2	unnamed (-839647), unnamed (-657426)
NRXN1	unnamed (+888119)
NRXN3	unnamed (+717090)
NT5C1B-RDH14	unnamed (-758295)
NT5DC1	unnamed (+373)
NTRK2	unnamed (-1839), unnamed (+42427), unnamed (+542867)
NUDCD2	unnamed (-270)
NUDT12	unnamed (+366), unnamed (+302623)
NUDT7	unnamed (+424)
NUF2	unnamed (+368)
NUP37	unnamed (-390)
NXPE2	unnamed (+823040), unnamed (+825018)
OC90	unnamed (+154216)
ODF2L	unnamed (+252)
OFCC1	unnamed (-94179), unnamed (+172754), unnamed (+418611), unnamed (+422775), unnamed (+457344)
OLFM3	unnamed (-927999)
OMA1	unnamed (-29044), unnamed (+460), unnamed (+271987)
OPRM1	unnamed (-312058)
OR10H1	unnamed (-21147), unnamed (-13832)
OR13F1	unnamed (-6252)
OR1D5	unnamed (+14596)
OR1J1	unnamed (+13044)
OR2K2	unnamed (-26433), unnamed (+30908)
OR2L13	unnamed (+18306)
OR2M2	unnamed (-2539)
OR2M5	unnamed (-29566)
OR2T8	unnamed (-13255)
OR2W1	unnamed (+28534)
OR2W3	unnamed (+11410)
OR4E2	unnamed (+726876), unnamed (+734107)
OR52K1	unnamed (+10513)
OR52M1	unnamed (-52032)
OR52N1	unnamed (-17660)
OR52N2	unnamed (-11389)
OR5B21	unnamed (-65833), unnamed (-65094)
OR7C1	unnamed (+50170)
OR7E24	unnamed (+57605)
OR8B12	unnamed (+61926)
OR8B8	unnamed (-36057)
ORC5	unnamed (+302)
OSBPL8	unnamed (+730), unnamed (+136734)
OSGIN2	unnamed (-120036), unnamed (-53906), unnamed (-605), unnamed (+1027), unnamed (+80463)
OSR1	unnamed (+10796)
OTOGL	unnamed (+40501)
OTUD6B	unnamed (-242)
OTUD7A	unnamed (-215809)
OVCH1	unnamed (-143294)
OXCT1	unnamed (+363)
OXR1	unnamed (-814374), unnamed (-716649), unnamed (-401951), unnamed (-400431)
OXSM	unnamed (-47)
PACRGL	unnamed (-281529), unnamed (+88)
PAH	unnamed (+377539)
PALMD	unnamed (+63)
PAM	unnamed (-110506), unnamed (-103822), unnamed (+63)
PANX1	unnamed (+526), unnamed (+6410)
PAPPA	unnamed (-556736), unnamed (-480657), unnamed (-209283), unnamed (-572), unnamed (+1439)
PAPPA2	unnamed (-149087)
PAQR8	unnamed (+342), unnamed (+28151)
PARD3B	unnamed (-206158), unnamed (-93108), unnamed (-813), unnamed (+537), unnamed (+297060), unnamed (+479281)
PARN	unnamed (+344762)
PARPBP	unnamed (+329)
PAWR	unnamed (+1994), unnamed (+236831)
PBX1	unnamed (+1556), unnamed (+43006), unnamed (+161481)
PCDH15	unnamed (-708019), unnamed (+3404), unnamed (+331050)
PCDH17	unnamed (-456)
PCDH20	unnamed (+351), unnamed (+609750)
PCDH7	unnamed (-2111), unnamed (+3997), unnamed (+5365)
PCDH9	unnamed (-904811), unnamed (-1613), unnamed (+116), unnamed (+569774), unnamed (+917282)
PCED1B	unnamed (-114973), unnamed (-1118)
PCF11	unnamed (+1146), unnamed (+36873)
PCLO	unnamed (-5), unnamed (+435603)
PCNX4	unnamed (-126415), unnamed (+1232)
PCP4	unnamed (+974594)
PCSK5	unnamed (+766), unnamed (+83722), unnamed (+133332), unnamed (+328004)
PCTP	unnamed (+603), unnamed (+412022), unnamed (+435407), unnamed (+539466), unnamed (+599849)
PDC	unnamed (-157434)
PDCD10	unnamed (-165)
PDE1C	unnamed (+483891)
PDE3A	unnamed (-506875), unnamed (-236), unnamed (+123439)
PDE4B	unnamed (+479263), unnamed (+508892), unnamed (+540501), unnamed (+561973)
PDE4D	unnamed (+295163), unnamed (+306023), unnamed (+596597), unnamed (+617645), unnamed (+705496)
PDGFD	unnamed (-803681), unnamed (-754127), unnamed (-213)
PDK4	unnamed (-64)
PDZRN4	unnamed (+835746)
PEG10	unnamed (-381)
PELI2	unnamed (-508), unnamed (+1252)
PEX12	unnamed (+45), unnamed (+10290)
PEX2	unnamed (-391917), unnamed (-118640), unnamed (+357), unnamed (+45041), unnamed (+267114), unnamed (+317995)
PFDN4	unnamed (+695)
PGR	unnamed (-452280), unnamed (+3460)
PHC2	unnamed (-54661), unnamed (+25007), unnamed (+28009), unnamed (+33467)
PHF14	unnamed (+156)
PHLDA1	unnamed (+2955), unnamed (+50944), unnamed (+80253), unnamed (+327528)
PHTF2	unnamed (+970817)
PID1	unnamed (+484293)
PIGC	unnamed (-5513), unnamed (+433)
PIGK	unnamed (+146), unnamed (+223328)
PIK3C2G	unnamed (-95720), unnamed (+35197), unnamed (+122080), unnamed (+462738)
PIK3C3	unnamed (-563182), unnamed (+586)
PIP5K1B	unnamed (+203)
PIRT	unnamed (-299660), unnamed (-6651)
PITPNB	unnamed (-523735), unnamed (+4)
PIWIL4	unnamed (+173664)
PKDCC	unnamed (-206624)
PKHD1	unnamed (+212589)
PKIA	unnamed (-7880), unnamed (+473)
PKN2	unnamed (-999813), unnamed (-508532), unnamed (+444)
PLA2G4A	unnamed (+222), unnamed (+441427)
PLCB1	unnamed (-17361), unnamed (-422)
PLCB4	unnamed (-107296)
PLCG1	unnamed (-89075), unnamed (-106), unnamed (+1433), unnamed (+95904)
PLCG2	unnamed (+218077)
PLCL1	unnamed (+567494), unnamed (+811560)
PLCZ1	unnamed (+13779), unnamed (+354437), unnamed (+441320)
PLD5	unnamed (-763), unnamed (+588)
PLEKHF1	unnamed (-58839), unnamed (+963)
PLEKHG7	unnamed (-86547)
PLET1	unnamed (-198420)
PLOD2	unnamed (-61556), unnamed (-4268), unnamed (-889), unnamed (+1847), unnamed (+978805)
PLPP3	unnamed (+959)
PLPP4	unnamed (-32795), unnamed (-345)
PLPPR1	unnamed (-429776)
PLSCR1	unnamed (+641), unnamed (+40900)
PLSCR2	unnamed (-34663), unnamed (-648)
PLSCR4	unnamed (+518), unnamed (+28456)
PLSCR5	unnamed (-19079)
PLXDC2	unnamed (-177289), unnamed (+198)
PMFBP1	unnamed (-492627)
PMP22	unnamed (-16142), unnamed (+755), unnamed (+5233), unnamed (+524509), unnamed (+957795)
POC1B	unnamed (+787)
POC1B-GALNT4	unnamed (-181364), unnamed (+961)
POGK	unnamed (-672677), unnamed (-1122), unnamed (+492)
PON1	unnamed (-6158), unnamed (+416047)
PON2	unnamed (+313)
PON3	unnamed (-279), unnamed (+65496)
POP4	unnamed (+2200)
POSTN	unnamed (-58166)
POT1	unnamed (+407)
POU6F2	unnamed (+436371)
PPARGC1A	unnamed (+327)
PPFIA2	unnamed (+698), unnamed (+238848), unnamed (+680873)
PPHLN1	unnamed (+82), unnamed (+157410), unnamed (+262306)
PPM1H	unnamed (-300), unnamed (+945)
PPP1R12A	unnamed (+878)
PPP1R17	unnamed (+128723)
PPP1R3A	unnamed (-166671), unnamed (-129382)
PPP1R3D	unnamed (-439)
PPP1R9A	unnamed (-137), unnamed (+1023)
PPP2R1A	unnamed (+160)
PRCP	unnamed (-640), unnamed (+41880)
PRDM9	unnamed (-494169)
PRELID3B	unnamed (+423)
PREX2	unnamed (+308902)
PRG4	unnamed (-108272)
PRICKLE1	unnamed (-102610), unnamed (-708), unnamed (+1298), unnamed (+106194)
PRICKLE2	unnamed (-461505)
PRIM2	unnamed (-63), unnamed (+643514)
PRKAA2	unnamed (-735), unnamed (+794)
PRKACB	unnamed (-66243), unnamed (-53382), unnamed (+103357), unnamed (+154662), unnamed (+158298)
PRKAR1A	unnamed (-37620), unnamed (-719), unnamed (+1661)
PRKD1	unnamed (+484050), unnamed (+690947)
PRKG1	unnamed (+591)
PRLHR	unnamed (+253560)
PRMT6	unnamed (+504)
PRPF39	unnamed (+667)
PRPF40A	unnamed (-669130), unnamed (-389086)
PRPS1L1	unnamed (-59330), unnamed (-58430)
PRR16	unnamed (-694351), unnamed (-6099), unnamed (+682)
PSG9	unnamed (-46906)
PTBP2	unnamed (-487459), unnamed (-305099), unnamed (+593), unnamed (+245068), unnamed (+327461), unnamed (+471063)
PTGER3	unnamed (-279)
PTGFR	unnamed (-347589), unnamed (-287314), unnamed (+489)
PTGS1	unnamed (+93802)
PTGS2	unnamed (-437), unnamed (+61871)
PTH2R	unnamed (+164425), unnamed (+405014), unnamed (+962410)
PTHLH	unnamed (+3001)
PTN	unnamed (+353)
PTPRB	unnamed (+27669)
PTPRK	unnamed (+309547), unnamed (+548688)
PTPRO	unnamed (+267912)
PTPRQ	unnamed (-194214), unnamed (+136003)
PTPRZ1	unnamed (-431844), unnamed (-342951), unnamed (+577)
PUS7L	unnamed (-18)
PXDNL	unnamed (+630896)
PYDC2	unnamed (+38811)
PYHIN1	unnamed (+68253)
PYROXD1	unnamed (+229)
RAB11FIP2	unnamed (-295536), unnamed (-758), unnamed (+770)
RAB21	unnamed (+610)
RAB23	unnamed (+185), unnamed (+48846)
RAB28	unnamed (+631582)
RAB30	unnamed (+339), unnamed (+37508)
RAB32	unnamed (-185456), unnamed (+1896)
RAB38	unnamed (+250), unnamed (+551532)
RAB3C	unnamed (+605262), unnamed (+693113), unnamed (+714161)
RAB5A	unnamed (+924)
RABGGTB	unnamed (+2150)
RAD23B	unnamed (-60884)
RAD51AP2	unnamed (-95), unnamed (+47182)
RAD51D	unnamed (+196)
RALYL	unnamed (+107985), unnamed (+363616)
RAP1GAP2	unnamed (+252573)
RARB	unnamed (-749870), unnamed (-598527), unnamed (-3926), unnamed (+1109), unnamed (+3827)
RASA1	unnamed (-287691)
RASEF	unnamed (-156656), unnamed (-197), unnamed (+1145), unnamed (+139929), unnamed (+730902)
RASGRP1	unnamed (-608002), unnamed (+602)
RASSF9	unnamed (+474), unnamed (+367373), unnamed (+411694)
RBM11	unnamed (+269)
RBM7	unnamed (-108377), unnamed (-105345), unnamed (-103346), unnamed (-59964), unnamed (-33467), unnamed (-134)
RBMS3	unnamed (-706083), unnamed (-690840), unnamed (-356216), unnamed (+1018), unnamed (+5003), unnamed (+43125), unnamed (+54277)
RCAN2	unnamed (-596), unnamed (+626)
RDH14	unnamed (+474), unnamed (+260630), unnamed (+681219)
RDM1	unnamed (+210)
RDX	unnamed (+202016)
RECQL	unnamed (-37)
REG3A	unnamed (-352732)
REG3G	unnamed (-478774)
RERG	unnamed (+59)
RERGL	unnamed (-75627), unnamed (+448193)
REXO2	unnamed (+744)
REXO5	unnamed (-12)
RFFL	unnamed (-429), unnamed (+1125)
RFK	unnamed (+175857), unnamed (+370529), unnamed (+420139)
RFPL2	unnamed (+559), unnamed (+65366)
RFPL3	unnamed (-3132)
RFWD2	unnamed (-106591), unnamed (+900)
RFX7	unnamed (-2651), unnamed (-156)
RGS1	unnamed (-30409), unnamed (-15727)
RGS17	unnamed (-654400)
RGS2	unnamed (-478)
RGS21	unnamed (+228326), unnamed (+243008)
RGS4	unnamed (+989)
RHAG	unnamed (+85587)
RHOBTB1	unnamed (-453565)
RIPK2	unnamed (-222736), unnamed (-145946), unnamed (+395), unnamed (+24751), unnamed (+90881)
RIT2	unnamed (-14536)
RNF144A	unnamed (+998570)
RNF144B	unnamed (+952), unnamed (+47177), unnamed (+116670)
RNF148	unnamed (-131670)
RNF20	unnamed (+51)
RNLS	unnamed (-89), unnamed (+197278), unnamed (+311566)
RNPC3	unnamed (+602)
ROBO1	unnamed (-99), unnamed (+749724), unnamed (+948929)
ROBO2	unnamed (-55973), unnamed (+400587), unnamed (+404520)
RORB	unnamed (+81)
RPA3	unnamed (-252455), unnamed (-249912), unnamed (-43712)
RPE	unnamed (-212321), unnamed (-129584), unnamed (+594)
RPF1	unnamed (-66620), unnamed (-45615), unnamed (+534)
RPL10L	unnamed (+60052), unnamed (+938280)
RPRM	unnamed (-394501), unnamed (-392425), unnamed (-113712), unnamed (+91697), unnamed (+371741)
RRP15	unnamed (-589040), unnamed (-119444), unnamed (+292)
RSPO2	unnamed (-56116)
RSPO3	unnamed (-416569)
RTCA	unnamed (+207)
RTCB	unnamed (+389)
RTN1	unnamed (-94538), unnamed (-62)
RUNX1T1	unnamed (-429260), unnamed (-414122), unnamed (-395291), unnamed (-188295)
RUNX2	unnamed (+19)
RYR2	unnamed (+822468)
S1PR1	unnamed (-722)
SALL1	unnamed (-486316), unnamed (+344777)
SAMD9	unnamed (+530)
SAMD9L	unnamed (+633)
SAMSN1	unnamed (-479402), unnamed (-468799)
SASS6	unnamed (+1)
SATB1	unnamed (-678488), unnamed (-19892), unnamed (-15952), unnamed (-1379), unnamed (+483), unnamed (+93574)
SATB2	unnamed (+841834)
SCAF11	unnamed (-100), unnamed (+259573)
SCGB2B2	unnamed (-1923), unnamed (+8045)
SCIN	unnamed (-146627), unnamed (-73307), unnamed (+73)
SCN1A	unnamed (-111561)
SCN2A	unnamed (+54838)
SCN7A	unnamed (+75425)
SCN9A	unnamed (-35550), unnamed (-40), unnamed (+136385)
SCO1	unnamed (-207)
SCYL3	unnamed (+350)
SDR42E1	unnamed (+231), unnamed (+14153)
SEC23IP	unnamed (+531448)
SECISBP2L	unnamed (+925), unnamed (+4945), unnamed (+70398)
SEL1L	unnamed (-813977), unnamed (+507), unnamed (+68904)
SELENOF	unnamed (-206), unnamed (+140311)
SELL	unnamed (-325)
SEMA3A	unnamed (+522)
SEMA3C	unnamed (+835)
SEMA3D	unnamed (-64455)
SEMA3E	unnamed (+378)
SEMA6D	unnamed (-799457), unnamed (-652379), unnamed (-622173), unnamed (-797)
SERPINI1	unnamed (-732)
SESN3	unnamed (-812), unnamed (+1063), unnamed (+80223)
SESTD1	unnamed (-349272), unnamed (-252), unnamed (+1228)
SETBP1	unnamed (-991936), unnamed (-922609)
SETMAR	unnamed (+483)
SFRP4	unnamed (-4378), unnamed (-322)
SGCE	unnamed (+135)
SGIP1	unnamed (-262505), unnamed (-232876), unnamed (-201267), unnamed (-179795), unnamed (+29100)
SGMS1	unnamed (-116229)
SGO1	unnamed (+138), unnamed (+142395), unnamed (+144939)
SH3GLB1	unnamed (+791), unnamed (+69484)
SHC4	unnamed (-78174), unnamed (-12721), unnamed (+9)
SHISA6	unnamed (-396167), unnamed (-103158)
SHOC2	unnamed (+21)
SHPRH	unnamed (+452)
SI	unnamed (+127131), unnamed (+617500), unnamed (+626560), unnamed (+717524)
SLAIN1	unnamed (-584), unnamed (+1247)
SLC10A2	unnamed (-284244), unnamed (-216238)
SLC16A7	unnamed (-92799)
SLC16A9	unnamed (+322267)
SLC17A6	unnamed (+287376)
SLC19A2	unnamed (+588), unnamed (+25412)
SLC24A5	unnamed (+56483)
SLC25A13	unnamed (-387353), unnamed (+464), unnamed (+246152), unnamed (+405567)
SLC25A27	unnamed (-77)
SLC25A40	unnamed (-240)
SLC2A13	unnamed (-1631), unnamed (+776)
SLC30A10	unnamed (+267791)
SLC30A7	unnamed (-544)
SLC35A3	unnamed (+123)
SLC35B3	unnamed (-307985), unnamed (-184305), unnamed (+540)
SLC35D1	unnamed (+653), unnamed (+72409), unnamed (+121558)
SLC36A4	unnamed (+267)
SLC38A1	unnamed (-103194), unnamed (-112)
SLC38A2	unnamed (-151035), unnamed (-120213), unnamed (-14356), unnamed (-11430), unnamed (-10021), unnamed (+1972)
SLC38A4	unnamed (-138633), unnamed (+46), unnamed (+302095), unnamed (+332917), unnamed (+438774), unnamed (+441700), unnamed (+443109)
SLC39A11	unnamed (+730271), unnamed (+940994), unnamed (+967409), unnamed (+968199)
SLC44A5	unnamed (-4949), unnamed (+235211)
SLC5A1	unnamed (+95079)
SLC6A15	unnamed (+1401)
SLC8A1	unnamed (-332372), unnamed (+22942)
SLC9A9	unnamed (+388)
SLCO1B7	unnamed (-192400)
SLCO1C1	unnamed (-202796)
SLCO3A1	unnamed (-396762), unnamed (-292198)
SLCO4C1	unnamed (+276)
SLCO6A1	unnamed (-263172), unnamed (-256488)
SLFN11	unnamed (-1122), unnamed (+128554)
SLFN12	unnamed (+520)
SLFN12L	unnamed (-53330), unnamed (+350), unnamed (+27163)
SLFN13	unnamed (-11857), unnamed (+644)
SLFN14	unnamed (-10249), unnamed (+16911)
SLFN5	unnamed (+187), unnamed (+2030)
SLIT2	unnamed (-514031), unnamed (-307692), unnamed (+181), unnamed (+165320)
SLITRK1	unnamed (-780017)
SLITRK3	unnamed (-610261), unnamed (-488399), unnamed (-264531), unnamed (-146786), unnamed (-11171)
SLITRK5	unnamed (-728), unnamed (+5571)
SLITRK6	unnamed (+582), unnamed (+105239), unnamed (+240670), unnamed (+357886), unnamed (+419708), unnamed (+864328)
SLX4IP	unnamed (-738), unnamed (+105495), unnamed (+163441), unnamed (+169294), unnamed (+237623)
SMARCE1	unnamed (+652)
SMC2	unnamed (-2738), unnamed (-48), unnamed (+403751)
SMC6	unnamed (-184)
SMCO4	unnamed (-330), unnamed (+1059)
SMIM30	unnamed (+172)
SNAP25	unnamed (-46277)
SNRPB2	unnamed (+449)
SNTG1	unnamed (+145122)
SNTN	unnamed (-7132)
SNX13	unnamed (+718), unnamed (+635548)
SNX16	unnamed (-834348), unnamed (-832980), unnamed (-823609), unnamed (-416016)
SNX7	unnamed (-634210), unnamed (-631588), unnamed (-606960), unnamed (-573260), unnamed (-450627), unnamed (-262683), unnamed (+724)
SOCS6	unnamed (+739605), unnamed (+826381)
SORCS1	unnamed (-489469)
SORL1	unnamed (+203417)
SOX4	unnamed (-570147)
SOX5	unnamed (-846184), unnamed (-614131), unnamed (-612067), unnamed (-466)
SOX6	unnamed (-128200)
SOX9	unnamed (-932204), unnamed (-782685), unnamed (-145319), unnamed (+310), unnamed (+3469), unnamed (+4259), unnamed (+30674), unnamed (+241397)
SP4	unnamed (-1271), unnamed (-333), unnamed (+700)
SPAG16	unnamed (+205)
SPAG17	unnamed (-667367), unnamed (-77)
SPATA17	unnamed (-454), unnamed (+64923), unnamed (+534519)
SPATA31D1	unnamed (+343454), unnamed (+934427)
SPATA6	unnamed (-453), unnamed (+402)
SPATA8	unnamed (-448326), unnamed (-443275), unnamed (-428578), unnamed (-426220)
SPECC1	unnamed (-78133), unnamed (-22995), unnamed (+69420), unnamed (+87582), unnamed (+363835)
SPHKAP	unnamed (-566147)
SPOPL	unnamed (+690)
SPRED1	unnamed (-182920), unnamed (-179085), unnamed (-122172), unnamed (-34707), unnamed (+1305)
SPTLC3	unnamed (+667)
SRI	unnamed (-657), unnamed (+937)
SRSF11	unnamed (+8), unnamed (+16430)
SRSF8	unnamed (+874)
SSPN	unnamed (+788), unnamed (+103821), unnamed (+496343)
SSTR1	unnamed (-118567), unnamed (-69186), unnamed (-64228)
SSU72P8	unnamed (+173337)
SSX2IP	unnamed (-667), unnamed (+818), unnamed (+69818), unnamed (+86338)
ST3GAL4	unnamed (+563805), unnamed (+585150), unnamed (+586819)
ST6GALNAC3	unnamed (-182), unnamed (+79886)
ST6GALNAC5	unnamed (-712836), unnamed (+128657)
ST7	unnamed (-89821), unnamed (-23029), unnamed (+224)
ST8SIA1	unnamed (-102374), unnamed (-96479), unnamed (-89842), unnamed (-633), unnamed (+52172)
ST8SIA4	unnamed (+1011), unnamed (+12950), unnamed (+307650)
STAC	unnamed (-17774), unnamed (+554)
STAMBPL1	unnamed (+1731)
STARD3NL	unnamed (+535), unnamed (+133323)
STARD5	unnamed (+9)
STEAP1	unnamed (+421)
STEAP2	unnamed (-258), unnamed (+638), unnamed (+33662)
STEAP4	unnamed (+157)
STON2	unnamed (-37553), unnamed (+103423)
STXBP4	unnamed (-289)
STXBP6	unnamed (+17970), unnamed (+40492), unnamed (+42901), unnamed (+84099), unnamed (+188724)
STYK1	unnamed (-47966), unnamed (-44288), unnamed (-42776), unnamed (+453), unnamed (+39259)
SUCLG1	unnamed (+505903), unnamed (+874299)
SUCLG2	unnamed (+286), unnamed (+500318)
SUCO	unnamed (-82750), unnamed (+1334), unnamed (+56746), unnamed (+107105)
SULF1	unnamed (-475245)
SUPT3H	unnamed (-637501), unnamed (-278617), unnamed (-44351), unnamed (+127)
SV2B	unnamed (+356648), unnamed (+461212)
SVIP	unnamed (-897932), unnamed (-90039), unnamed (+826)
SYBU	unnamed (-43450)
SYCE1L	unnamed (+12613)
SYDE2	unnamed (+218)
SYN3	unnamed (-795486), unnamed (+255165)
SYNPR	unnamed (+367413)
SYT1	unnamed (-923542), unnamed (-921584), unnamed (-776040), unnamed (-813), unnamed (+589597), unnamed (+824434)
SYT4	unnamed (-480639), unnamed (-411312), unnamed (+147423)
TACSTD2	unnamed (-271), unnamed (+1929)
TAF15	unnamed (+328)
TAF4	unnamed (+811799)
TANC2	unnamed (-43646), unnamed (-41901), unnamed (+30435)
TAS2R30	unnamed (-37095)
TAS2R42	unnamed (+15198)
TAS2R7	unnamed (+52607)
TBC1D15	unnamed (+594)
TBC1D4	unnamed (+346494)
TBC1D5	unnamed (-630979)
TBRG1	unnamed (+363)
TBX15	unnamed (+135215)
TBX2	unnamed (-512637)
TBX4	unnamed (+43368), unnamed (+84276)
TCAF1	unnamed (+882)
TCTEX1D1	unnamed (-189078)
TDRD3	unnamed (-1009), unnamed (+1188), unnamed (+408479)
TEKT3	unnamed (+79), unnamed (+62910)
TENM4	unnamed (+2643)
TES	unnamed (+1112), unnamed (+61747), unnamed (+106430), unnamed (+117007), unnamed (+145131)
TEX38	unnamed (-4188), unnamed (-3108)
TEX9	unnamed (+234)
TFAP2A	unnamed (+382692)
TFAP2B	unnamed (-2748), unnamed (+206554)
TFAP2D	unnamed (-332945)
TFPI	unnamed (+2136)
TFPI2	unnamed (+545), unnamed (+268554)
TGFB2	unnamed (+1843), unnamed (+117359), unnamed (+152819), unnamed (+239644), unnamed (+328270), unnamed (+745871)
TGFBR2	unnamed (-263688)
THAP2	unnamed (-178384), unnamed (+753)
THAP5	unnamed (-676915), unnamed (-188)
THBS1	unnamed (-408285)
THEMIS	unnamed (-309856), unnamed (-70715)
THRB	unnamed (-334962), unnamed (-183619)
THSD7A	unnamed (+850)
THUMPD1	unnamed (+760)
THUMPD2	unnamed (-710152)
TIMP3	unnamed (-56443), unnamed (+1506)
TLE1	unnamed (+278770)
TLE4	unnamed (-82911), unnamed (-1250), unnamed (-434)
TLR4	unnamed (+948), unnamed (+78930)
TM2D1	unnamed (+386399), unnamed (+640888), unnamed (+642242)
TMCO5A	unnamed (+134149), unnamed (+137984), unnamed (+194897), unnamed (+282362)
TMED3	unnamed (+431)
TMEFF2	unnamed (-992535), unnamed (-473911), unnamed (-486)
TMEM100	unnamed (+9094), unnamed (+154854)
TMEM106B	unnamed (+175)
TMEM117	unnamed (+529)
TMEM123	unnamed (+857)
TMEM126B	unnamed (-195)
TMEM133	unnamed (+135075)
TMEM135	unnamed (+585928)
TMEM14A	unnamed (-75817), unnamed (-6425), unnamed (+305)
TMEM161B	unnamed (+216239)
TMEM168	unnamed (+734)
TMEM19	unnamed (+513)
TMEM243	unnamed (-98741), unnamed (+491)
TMEM246	unnamed (-454), unnamed (+84017)
TMEM26	unnamed (-333600), unnamed (-209425), unnamed (+55638)
TMEM260	unnamed (-460166), unnamed (+443)
TMEM38B	unnamed (+119), unnamed (+584076)
TMEM5	unnamed (+436)
TMEM55A	unnamed (+619)
TMEM64	unnamed (-560), unnamed (+1684)
TMEM74	unnamed (+431), unnamed (+319083)
TMEM99	unnamed (-64)
TMTC1	unnamed (+142830)
TMTC2	unnamed (+381), unnamed (+329134)
TMTC3	unnamed (-20)
TMX3	unnamed (-6564), unnamed (+380)
TMX4	unnamed (-95075), unnamed (+331)
TNC	unnamed (+28), unnamed (+1590), unnamed (+117987)
TNFRSF21	unnamed (-104905), unnamed (+1286)
TNFSF18	unnamed (-72178), unnamed (+116562), unnamed (+118807), unnamed (+140767)
TNFSF4	unnamed (+84172)
TNFSF8	unnamed (-186250), unnamed (-69853)
TNS4	unnamed (-59259)
TOGARAM1	unnamed (+765)
TOM1L1	unnamed (-546335), unnamed (+573)
TOP1	unnamed (-24533), unnamed (+899), unnamed (+19067)
TOP2B	unnamed (-892), unnamed (+967), unnamed (+232234), unnamed (+234952)
TOX	unnamed (-932728), unnamed (-142383)
TOX3	unnamed (+909417)
TP53TG3D	unnamed (-375443)
TPK1	unnamed (-317), unnamed (+918)
TPR	unnamed (+53)
TRAM2	unnamed (-87769), unnamed (-18377), unnamed (-909), unnamed (+1915), unnamed (+24702), unnamed (+32757), unnamed (+58861)
TRDN	unnamed (-18517), unnamed (+545591)
TRIB2	unnamed (-748), unnamed (+2365)
TRIM32	unnamed (-532059), unnamed (+157)
TRIM34	unnamed (+622), unnamed (+5163)
TRIM38	unnamed (+613), unnamed (+29950)
TRIM5	unnamed (+480)
TRIM6	unnamed (+927)
TRIM6-TRIM34	unnamed (+858)
TRIM68	unnamed (+491)
TRIQK	unnamed (+542), unnamed (+441231), unnamed (+456369), unnamed (+475200), unnamed (+682196)
TRMT13	unnamed (-209)
TRNT1	unnamed (+269)
TROVE2	unnamed (-407), unnamed (+44908)
TRPC4	unnamed (-397557), unnamed (-87485), unnamed (+126323)
TRPC6	unnamed (+101), unnamed (+1124)
TRPM3	unnamed (+218434), unnamed (+252700)
TRPS1	unnamed (+393), unnamed (+20724), unnamed (+92171), unnamed (+217042), unnamed (+334697)
TSHR	unnamed (+47), unnamed (+32409), unnamed (+215138)
TSHZ3	unnamed (+63565)
TSPAN12	unnamed (+592)
TSPAN13	unnamed (+407)
TSPAN19	unnamed (-181)
TSPAN8	unnamed (-42727)
TTC21B	unnamed (+112)
TTC28	unnamed (+236931)
TTLL7	unnamed (-91757), unnamed (-78896), unnamed (+48), unnamed (+138279), unnamed (+306050), unnamed (+934294)
TTPA	unnamed (-24928), unnamed (+173)
TUBB1	unnamed (+11759)
TWF1	unnamed (+202)
TWIST1	unnamed (+607933)
TWISTNB	unnamed (+687)
TYW3	unnamed (-138)
UBASH3B	unnamed (-497164), unnamed (-478715), unnamed (-453133)
UBE2E3	unnamed (-323780), unnamed (-251457), unnamed (-762), unnamed (+2970)
UBE3A	unnamed (-1095), unnamed (+577)
UCHL5	unnamed (-131)
UCK2	unnamed (+339881)
UFL1	unnamed (+385)
UFM1	unnamed (-479033), unnamed (-168961), unnamed (+60)
UNC80	unnamed (+18251), unnamed (+100988)
UQCRFS1	unnamed (+8), unnamed (+1355)
URI1	unnamed (-96799), unnamed (+1065)
USH2A	unnamed (-177820), unnamed (-108133), unnamed (+201868), unnamed (+239967), unnamed (+577726)
USP15	unnamed (+247), unnamed (+175012)
USP25	unnamed (-425), unnamed (+1723), unnamed (+465507)
USP31	unnamed (-698), unnamed (+947)
USP33	unnamed (+1160)
UTP18	unnamed (+112034)
UTS2B	unnamed (-1072)
VCAM1	unnamed (+66011)
VGLL3	unnamed (-176740), unnamed (-2675), unnamed (+469)
VPREB1	unnamed (+53406)
VPS13C	unnamed (+201)
VPS41	unnamed (+388)
VPS50	unnamed (-68)
VRK2	unnamed (-621097), unnamed (-186444), unnamed (-24674), unnamed (+139469), unnamed (+200463)
VSNL1	unnamed (-2160), unnamed (-290)
VSTM5	unnamed (+601)
VWC2L	unnamed (+272860)
VWDE	unnamed (-93474), unnamed (-20154), unnamed (+149)
WASHC3	unnamed (+391)
WASL	unnamed (-49453), unnamed (+478)
WDR11	unnamed (+571)
WDR3	unnamed (-3)
WDR63	unnamed (-66)
WDR75	unnamed (-230708)
WDR78	unnamed (-4834), unnamed (-373)
WIPI1	unnamed (-17338)
WNT16	unnamed (+66197)
WSCD1	unnamed (+163279), unnamed (+305827)
WTIP	unnamed (+186016)
WWOX	unnamed (+318)
XDH	unnamed (+90187)
XKR9	unnamed (+376141)
YAE1D1	unnamed (-152007)
YAF2	unnamed (-488), unnamed (+1007)
YAP1	unnamed (-102781), unnamed (-62742), unnamed (-464), unnamed (+1793), unnamed (+116244), unnamed (+158683), unnamed (+196057)
YBX3	unnamed (-26708), unnamed (+1054), unnamed (+4732), unnamed (+6244)
YIPF5	unnamed (+266), unnamed (+249387)
YTHDF3	unnamed (-57680), unnamed (+375)
ZBBX	unnamed (+945226)
ZBTB14	unnamed (-897), unnamed (+1393), unnamed (+57820)
ZBTB20	unnamed (-764736), unnamed (-762981), unnamed (-716710), unnamed (-517219), unnamed (-240873)
ZBTB41	unnamed (-130)
ZC2HC1A	unnamed (+302)
ZC3H11B	unnamed (-47666), unnamed (+132650), unnamed (+438249)
ZC3H12C	unnamed (-540981), unnamed (-152184), unnamed (-146869), unnamed (-1000), unnamed (+1335)
ZC3H15	unnamed (-739054), unnamed (+230)
ZCCHC6	unnamed (+946)
ZCRB1	unnamed (-143)
ZCWPW2	unnamed (-526)
ZDHHC17	unnamed (+824)
ZEB2	unnamed (-503036), unnamed (-486986), unnamed (-422788), unnamed (-75894), unnamed (+1397), unnamed (+130918), unnamed (+187402), unnamed (+188825)
ZFC3H1	unnamed (+207)
ZFHX3	unnamed (+466212)
ZFHX4	unnamed (-373082), unnamed (-273889), unnamed (-249747), unnamed (-238875), unnamed (-3096), unnamed (+1012), unnamed (+51893), unnamed (+273966)
ZFP28	unnamed (-574), unnamed (+498)
ZFP30	unnamed (+237)
ZFP64	unnamed (+446)
ZFP91	unnamed (-1292)
ZFP91-CNTF	unnamed (-1353), unnamed (+1026)
ZFPM2	unnamed (+820), unnamed (+314858), unnamed (+412583), unnamed (+727281), unnamed (+728801)
ZHX3	unnamed (-18036), unnamed (-16693), unnamed (+67214), unnamed (+161685)
ZIC4	unnamed (+778989)
ZKSCAN2	unnamed (+532)
ZNF100	unnamed (-68328), unnamed (+578), unnamed (+162902)
ZNF112	unnamed (+75)
ZNF121	unnamed (+386)
ZNF134	unnamed (+155)
ZNF136	unnamed (+383), unnamed (+32290)
ZNF14	unnamed (-43523), unnamed (+257)
ZNF155	unnamed (+340)
ZNF17	unnamed (+282)
ZNF18	unnamed (+183)
ZNF181	unnamed (-793)
ZNF189	unnamed (-224)
ZNF20	unnamed (+300)
ZNF211	unnamed (+304)
ZNF214	unnamed (+95)
ZNF215	unnamed (+480)
ZNF221	unnamed (+126)
ZNF222	unnamed (+185)
ZNF223	unnamed (+172)
ZNF224	unnamed (+407)
ZNF225	unnamed (-39)
ZNF226	unnamed (+83)
ZNF227	unnamed (-4759), unnamed (+286)
ZNF230	unnamed (+176)
ZNF234	unnamed (+119)
ZNF235	unnamed (+547)
ZNF253	unnamed (+730)
ZNF254	unnamed (-52902), unnamed (+425)
ZNF260	unnamed (+220)
ZNF264	unnamed (+363)
ZNF266	unnamed (-14814), unnamed (+13648)
ZNF267	unnamed (-4721), unnamed (+956), unnamed (+3518)
ZNF277	unnamed (-811), unnamed (+185629)
ZNF280B	unnamed (+211073)
ZNF280D	unnamed (+1027)
ZNF283	unnamed (+379)
ZNF284	unnamed (+299)
ZNF30	unnamed (-66520), unnamed (+436)
ZNF302	unnamed (-95)
ZNF304	unnamed (+190)
ZNF311	unnamed (-11446)
ZNF317	unnamed (-3099), unnamed (+313)
ZNF326	unnamed (+581)
ZNF333	unnamed (+88), unnamed (+86757)
ZNF345	unnamed (-683)
ZNF350	unnamed (+226)
ZNF383	unnamed (-8198), unnamed (+91473)
ZNF385B	unnamed (-390), unnamed (+859), unnamed (+247443)
ZNF404	unnamed (-17755)
ZNF416	unnamed (+347)
ZNF419	unnamed (+453)
ZNF420	unnamed (-3)
ZNF426	unnamed (+325)
ZNF429	unnamed (-41942), unnamed (-30549), unnamed (+474), unnamed (+99162)
ZNF43	unnamed (+541), unnamed (+16112)
ZNF430	unnamed (+680)
ZNF431	unnamed (+468)
ZNF432	unnamed (-307)
ZNF433	unnamed (+274), unnamed (+47482)
ZNF439	unnamed (-16854)
ZNF44	unnamed (+517), unnamed (+99459)
ZNF440	unnamed (+243), unnamed (+34819)
ZNF441	unnamed (+395)
ZNF442	unnamed (+175)
ZNF443	unnamed (+567)
ZNF45	unnamed (+316), unnamed (+33540)
ZNF451	unnamed (+717)
ZNF460	unnamed (+152)
ZNF461	unnamed (-53)
ZNF462	unnamed (-584477), unnamed (-164941), unnamed (-609), unnamed (+359298)
ZNF470	unnamed (-427), unnamed (+541)
ZNF480	unnamed (+23)
ZNF486	unnamed (+434), unnamed (+70785), unnamed (+256615)
ZNF491	unnamed (+45)
ZNF493	unnamed (+540)
ZNF506	unnamed (+140), unnamed (+45089)
ZNF507	unnamed (+664), unnamed (+27343)
ZNF518B	unnamed (-198811)
ZNF527	unnamed (-60)
ZNF528	unnamed (-88)
ZNF529	unnamed (-229)
ZNF530	unnamed (+278)
ZNF536	unnamed (-429096), unnamed (+913570)
ZNF543	unnamed (+285)
ZNF547	unnamed (-658), unnamed (+544)
ZNF548	unnamed (+314)
ZNF549	unnamed (+367)
ZNF550	unnamed (+435)
ZNF551	unnamed (+417)
ZNF558	unnamed (-19)
ZNF559	unnamed (+496)
ZNF559-ZNF177	unnamed (+28841)
ZNF560	unnamed (+63048)
ZNF561	unnamed (+137)
ZNF562	unnamed (+251)
ZNF563	unnamed (+455)
ZNF567	unnamed (-137)
ZNF569	unnamed (-2090), unnamed (+276)
ZNF570	unnamed (-611), unnamed (+1755)
ZNF571	unnamed (+107)
ZNF573	unnamed (+77)
ZNF577	unnamed (+70)
ZNF582	unnamed (+78667)
ZNF583	unnamed (-192)
ZNF585A	unnamed (+101)
ZNF585B	unnamed (-7717), unnamed (+150)
ZNF599	unnamed (-87168), unnamed (+201)
ZNF607	unnamed (+387)
ZNF608	unnamed (-739576), unnamed (-664114)
ZNF610	unnamed (+347)
ZNF613	unnamed (+152)
ZNF614	unnamed (+131)
ZNF615	unnamed (+135)
ZNF616	unnamed (+444)
ZNF625	unnamed (+226)
ZNF626	unnamed (-50980), unnamed (+466)
ZNF627	unnamed (+27339), unnamed (+42850), unnamed (+97202)
ZNF648	unnamed (+31369), unnamed (+32422)
ZNF649	unnamed (+426)
ZNF66	unnamed (-63852), unnamed (+387)
ZNF671	unnamed (+252)
ZNF675	unnamed (+698), unnamed (+137205), unnamed (+271646)
ZNF681	unnamed (-4700), unnamed (+536)
ZNF682	unnamed (-12764), unnamed (+427)
ZNF69	unnamed (+574)
ZNF699	unnamed (+1038)
ZNF700	unnamed (-55)
ZNF708	unnamed (+610)
ZNF71	unnamed (+236)
ZNF714	unnamed (+544)
ZNF717	unnamed (-65155)
ZNF720	unnamed (-12325), unnamed (+620)
ZNF724	unnamed (+557)
ZNF726	unnamed (+367), unnamed (+119401)
ZNF737	unnamed (+523), unnamed (+141846), unnamed (+327676)
ZNF738	unnamed (+505)
ZNF749	unnamed (+333)
ZNF763	unnamed (+266), unnamed (+23174)
ZNF766	unnamed (+653)
ZNF772	unnamed (+154)
ZNF773	unnamed (+488)
ZNF776	unnamed (+565)
ZNF787	unnamed (+54487)
ZNF788	unnamed (-19906)
ZNF790	unnamed (+124), unnamed (+40846)
ZNF792	unnamed (+753)
ZNF799	unnamed (+687)
ZNF800	unnamed (+247)
ZNF804A	unnamed (+581), unnamed (+167275), unnamed (+827335)
ZNF805	unnamed (+167)
ZNF823	unnamed (+394), unnamed (+44351), unnamed (+98703), unnamed (+114214)
ZNF829	unnamed (-561)
ZNF830	unnamed (+210)
ZNF836	unnamed (+140)
ZNF841	unnamed (-737)
ZNF844	unnamed (+360), unnamed (+28086)
ZNF846	unnamed (+54)
ZNF85	unnamed (+539)
ZNF850	unnamed (-24724), unnamed (+409)
ZNF878	unnamed (+547)
ZNF880	unnamed (+284)
ZNF90	unnamed (-25751), unnamed (+646)
ZNF91	unnamed (-154437), unnamed (-19996), unnamed (+735)
ZNF93	unnamed (+145)
ZNHIT6	unnamed (+417), unnamed (+79063)
ZP4	unnamed (+26249)
ZPLD1	unnamed (-19405)
ZRANB2	unnamed (-284610), unnamed (+744)
ZSCAN20	unnamed (-42391), unnamed (-2)
ZSCAN5A	unnamed (-86563)
ZWINT	unnamed (-261292), unnamed (+149), unnamed (+120784)
ZZZ3	unnamed (-76034), unnamed (-9), unnamed (+142250), unnamed (+143183)

## Sheet: Table_S5
gene	logFC	p value	fdr
CTD-2171N6.1	-2.82654	9.15221e-42	4.75213e-38
TIE1	-2.49741	2.15015e-21	9.56939e-19
CIITA	-2.42598	3.69228e-22	1.98326e-19
CD74	-2.21082	5.26447e-34	1.64009e-30
TNC	-2.1949	3.84523e-49	2.99486e-45
ACTG2	-2.11585	1.06367e-19	4.14219e-17
IGFN1	-2.10832	3.75607e-17	1.17017e-14
FSIP2	-2.09419	1.14683e-17	3.96982e-15
CD22	-2.06321	3.44087e-31	7.65692e-28
SYT1	-1.92855	5.17175e-24	3.86726e-21
MUC5AC	-1.91156	4.39324e-12	5.34637e-10
SPTLC3	-1.91072	3.89429e-23	2.63745e-20
STC1	-1.88654	2.62798e-20	1.07727e-17
SYT16	-1.85158	9.30263e-15	1.93209e-12
SPARC	-1.83105	2.06065e-13	3.52734e-11
NGFR	-1.81662	7.97582e-11	7.3952e-09
SCAMP1	-1.80859	2.41245e-36	9.39467e-33
ZNF213	-1.79959	7.73003e-19	2.86692e-16
COL6A3	-1.78996	8.62864e-26	9.60059e-23
SLC37A2	-1.77851	1.14568e-25	1.18975e-22
B3GALT5	-1.74205	1.48902e-15	3.46185e-13
GPR1	-1.73354	2.82961e-25	2.7548e-22
F2RL2	-1.72441	3.93041e-12	4.89792e-10
SERPINB2	-1.7234	7.08137e-10	5.27782e-08
SIRPB1	-1.72043	7.61921e-10	5.57204e-08
RP11-341G5.3	-1.6803	3.20117e-13	5.11642e-11
CLMP	-1.67788	4.92859e-30	8.53029e-27
NOV	-1.67717	1.34298e-19	5.10235e-17
CTSW	-1.67464	7.20434e-12	8.43775e-10
SCN2A	-1.65425	4.17669e-11	4.11774e-09
IFI44L	-1.625	2.14056e-11	2.25294e-09
GZMA	-1.60588	8.92263e-09	4.91123e-07
MMP3	-1.58764	5.64291e-12	6.70989e-10
CCR1	-1.56998	1.47588e-08	7.513e-07
HSD17B2	-1.56023	4.65506e-09	2.7158e-07
CHRDL1	-1.56022	3.94848e-22	2.05018e-19
ARHGAP30	-1.55897	4.23132e-12	5.18986e-10
CDK15	-1.55102	2.33097e-21	1.0086e-18
TIMP3	-1.52784	1.07617e-30	2.09544e-27
AC104135.4	-1.52579	5.64464e-11	5.42757e-09
AC104135.3	-1.52482	3.87046e-09	2.35509e-07
ADAMTS1	-1.5246	2.19106e-22	1.36521e-19
LOX	-1.51864	1.8362e-17	6.07523e-15
KCNJ8	-1.50271	3.95055e-09	2.38518e-07
SERPING1	-1.49771	8.90368e-09	4.91123e-07
PTPN22	-1.48262	4.69152e-12	5.6651e-10
IL1A	-1.48066	2.64453e-08	1.2833e-06
LAMA4	-1.47911	7.99032e-22	4.01501e-19
GRAMD1B	-1.47676	2.78649e-10	2.37187e-08
ADAMTS9	-1.4596	7.00592e-13	1.0372e-10
PCDH18	-1.44877	7.47975e-08	3.22748e-06
WASF1	-1.4455	3.7754e-25	3.45937e-22
BCL9	-1.44163	4.32293e-20	1.72662e-17
C15orf48	-1.43766	1.53504e-08	7.78868e-07
AC011893.3	-1.43658	1.52404e-07	5.90545e-06
C10orf90	-1.43161	4.87674e-11	4.74781e-09
RGS4	-1.42644	3.21891e-13	5.11642e-11
NUPR1	-1.42453	1.22553e-07	4.92014e-06
SPOCK1	-1.3967	6.12801e-15	1.34445e-12
LCTL	-1.39446	2.42952e-16	6.75798e-14
HAS2	-1.39128	2.50361e-08	1.22638e-06
RAB38	-1.38831	2.78735e-08	1.33186e-06
RASSF8	-1.37864	4.9394e-16	1.30409e-13
SPN	-1.37054	2.44765e-13	4.01338e-11
KIAA1549	-1.36595	4.3777e-14	8.11803e-12
PIGS	-1.35585	8.49055e-24	6.0117e-21
RP11-799O21.1	-1.35312	1.58399e-09	1.07277e-07
GJA1	-1.33788	1.99657e-21	9.14722e-19
AC015849.16	-1.33695	1.08661e-06	3.25502e-05
GNGT2	-1.32897	1.79335e-06	4.98839e-05
SPOCD1	-1.32832	1.87319e-12	2.55954e-10
MANSC1	-1.32527	3.79599e-15	8.44716e-13
MYH15	-1.31631	1.07941e-09	7.71281e-08
CEMIP	-1.31304	8.01846e-08	3.43141e-06
AKR1C1	-1.3055	1.23111e-06	3.63202e-05
CST7	-1.30407	6.8305e-08	2.98035e-06
CLDN11	-1.30407	2.75846e-07	1.0016e-05
EREG	-1.30297	9.49398e-12	1.07947e-09
KYNU	-1.30277	1.10521e-12	1.55098e-10
ADGRF5	-1.30094	6.00043e-07	1.94726e-05
MMP9	-1.30056	2.05553e-06	5.65708e-05
FAM109B	-1.2978	1.3417e-09	9.24766e-08
ABCC9	-1.29686	7.90798e-08	3.39346e-06
AREG	-1.28163	6.74361e-16	1.66739e-13
HLA-DRA	-1.27453	4.1768e-06	0.000104601
OSR1	-1.26956	3.21214e-10	2.71116e-08
THRB	-1.26877	3.55127e-14	6.66483e-12
ADGRL3	-1.26636	3.01429e-06	7.90954e-05
MYLK	-1.26597	2.61824e-10	2.2409e-08
FHOD3	-1.26169	1.6734e-15	3.83331e-13
MUC5B	-1.25243	4.54853e-06	0.000111755
MYL1	-1.25175	6.19128e-06	0.000145243
RP11-117P22.1	-1.25006	1.51813e-13	2.65708e-11
ADAMTS15	-1.24454	1.77521e-13	3.07249e-11
AMER1	-1.2432	1.8776e-09	1.25525e-07
FGF1	-1.24182	2.44902e-12	3.25651e-10
RP11-397C18.2	-1.23935	2.44093e-07	9.01002e-06
IL24	-1.229	8.1531e-07	2.54002e-05
DISP2	-1.2284	3.32314e-16	9.0815e-14
PRLR	-1.22368	4.32135e-06	0.000107187
CD96	-1.22114	3.44302e-09	2.17133e-07
RP11-234K19.2	-1.2186	1.95528e-07	7.44681e-06
PAK6	-1.21343	1.03403e-08	5.61222e-07
GOLGA7	-1.20796	2.63649e-21	1.10996e-18
DSC2	-1.2044	1.12127e-10	1.00959e-08
PITPNB	-1.1949	5.21361e-24	3.86726e-21
SLC38A4	-1.18242	1.84136e-07	7.04737e-06
AFAP1L1	-1.17824	5.36881e-13	8.2802e-11
IL20RB	-1.17148	1.5887e-06	4.55749e-05
TAGLN3	-1.16884	9.56059e-07	2.92584e-05
AKR1C3	-1.16779	2.96585e-14	5.72887e-12
AC007240.1	-1.16164	2.24613e-05	0.000427726
FRS2	-1.15999	1.23404e-11	1.37304e-09
RHOJ	-1.15396	6.41644e-09	3.62134e-07
ABI3	-1.15316	2.31928e-05	0.000439506
ZNF542	-1.14939	5.66873e-08	2.51572e-06
NGF	-1.14728	2.48672e-08	1.22195e-06
SRD5A3	-1.14448	5.87117e-12	6.92842e-10
PRDM1	-1.14161	7.83094e-08	3.36968e-06
TGFBR2	-1.14128	2.17768e-13	3.6475e-11
GFPT2	-1.13619	1.41961e-16	4.09504e-14
FOSL2	-1.13612	3.9631e-18	1.43566e-15
RP11-159D12.8	-1.13419	2.16143e-07	8.07401e-06
ARID5B	-1.12811	1.62133e-12	2.23499e-10
PLPP3	-1.12776	8.36451e-13	1.18449e-10
PADI4	-1.12723	1.03126e-05	0.000225355
SLC7A2	-1.12721	3.89822e-09	2.36274e-07
PDLIM5	-1.12677	1.91106e-17	6.07523e-15
IL1B	-1.1241	1.74305e-06	4.90985e-05
NFATC4	-1.12176	2.74347e-08	1.31492e-06
SLC4A4	-1.12074	2.92272e-07	1.05387e-05
SNORD28	-1.11587	4.21582e-06	0.00010524
NRCAM	-1.11379	8.88188e-08	3.73927e-06
PML	-1.1127	6.44724e-16	1.61982e-13
SH3PXD2A-AS1	-1.10601	2.36516e-05	0.00044549
C1S	-1.10586	7.86266e-06	0.000178798
PPARGC1A	-1.10224	1.03134e-06	3.11945e-05
PDE4B	-1.1004	4.61235e-06	0.000112966
SLC14A1	-1.10017	9.13235e-05	0.00136915
BHLHE41	-1.09806	3.74389e-09	2.31046e-07
TLN1	-1.09416	4.72585e-14	8.66054e-12
NPAS2	-1.08844	8.4286e-15	1.79853e-12
SHISA2	-1.08669	4.89418e-14	8.86472e-12
PDLIM3	-1.08474	1.85455e-11	2.00614e-09
PTX3	-1.08321	4.75709e-13	7.41012e-11
MAP1B	-1.08155	3.36447e-07	1.18303e-05
CD276	-1.08145	5.29928e-16	1.37578e-13
RP4-555D20.2	-1.07488	6.95114e-10	5.20567e-08
CYP1B1	-1.07478	2.41041e-13	3.99435e-11
SLIT2	-1.07111	1.00594e-08	5.47888e-07
ARL10	-1.06899	1.6336e-06	4.64353e-05
SEMA7A	-1.06839	8.3474e-15	1.79853e-12
FILIP1L	-1.06788	1.34148e-06	3.93526e-05
F2RL3	-1.06774	1.03226e-05	0.000225355
DAPK1	-1.06716	2.51179e-05	0.000466499
RNF38	-1.06654	2.83866e-12	3.65998e-10
CPEB2	-1.06404	9.14844e-08	3.83078e-06
MOB3B	-1.06304	7.00032e-09	3.90839e-07
COL8A1	-1.05883	2.69835e-08	1.30409e-06
MAST4	-1.05723	7.64838e-07	2.42645e-05
CRYBG3	-1.05642	1.47427e-06	4.27648e-05
CMKLR1	-1.05311	8.01503e-05	0.0012313
CDH18	-1.05272	0.000181517	0.00235428
C3	-1.04884	2.05285e-06	5.65708e-05
ANAPC13	-1.04847	3.3532e-11	3.39174e-09
ADAMTS3	-1.04842	4.73828e-07	1.59758e-05
SCN3A	-1.04824	0.000122812	0.00172969
NECAP1	-1.04573	6.24137e-14	1.11749e-11
CRISPLD2	-1.04567	2.30207e-12	3.1182e-10
LDB2	-1.03948	4.33154e-05	0.00074227
CXCL8	-1.0391	1.16477e-07	4.70041e-06
JAG1	-1.03848	1.02696e-09	7.37188e-08
FLRT3	-1.03644	4.56635e-05	0.000778917
S1PR1	-1.03363	3.24761e-05	0.000582359
CTD-2091N23.1	-1.0284	0.000257549	0.00315149
SPRY2	-1.02728	1.55174e-17	5.25467e-15
SNORA71C	-1.02615	5.39947e-05	0.000889087
AC007879.7	-1.02571	2.16793e-05	0.000416397
FCGRT	-1.02535	1.35867e-07	5.35798e-06
CPED1	-1.02437	1.41866e-07	5.56635e-06
SIRPG	-1.02325	0.000240367	0.00297631
FBXO32	-1.02272	9.03462e-07	2.79231e-05
SORBS2	-1.01871	7.05105e-06	0.000161625
EMP1	-1.01778	1.87934e-17	6.07523e-15
COCH	-1.016	6.07007e-06	0.000143263
NHS	-1.01571	5.4469e-07	1.79379e-05
RP11-448G15.3	-1.01482	8.33696e-05	0.00126821
APLN	-1.01247	4.4631e-09	2.62581e-07
TRAC	-1.01199	1.72306e-05	0.000342786
PRICKLE2	-1.01195	6.90349e-09	3.86819e-07
TXNIP	-1.01041	4.36451e-09	2.59488e-07
KLHL3	-1.00998	0.000287169	0.00343012
SLC22A18AS	-1.00741	2.37617e-05	0.000447024
METTL7A	-1.00087	0.000142945	0.00194978
ACSL5	-0.999204	2.22156e-16	6.29186e-14
G0S2	-0.997956	2.91319e-06	7.70528e-05
MERTK	-0.99794	1.16876e-10	1.04631e-08
AC015849.15	-0.995625	0.000309832	0.00364796
ANGPT1	-0.994933	0.000235354	0.00291887
GBP1	-0.9949	2.79767e-15	6.31585e-13
TMEM236	-0.992909	0.000104132	0.00151312
FGF13	-0.992485	0.000240986	0.00298161
XDH	-0.988924	8.0715e-05	0.00123872
AHCYL2	-0.988021	1.167e-08	6.16217e-07
ZNF813	-0.986296	7.68251e-07	2.43233e-05
ENPP2	-0.985939	0.000128597	0.00179334
RP3-329A5.4	-0.985022	0.000398051	0.00449633
ZNF532	-0.9831	3.38958e-08	1.58082e-06
APOLD1	-0.980082	3.23256e-10	2.71116e-08
PTGS2	-0.978931	2.24449e-05	0.000427726
GSG1	-0.978406	0.000502333	0.0053742
RP11-443P15.2	-0.977893	0.000423176	0.00471004
KCNK2	-0.975294	0.00016971	0.00223462
CX3CL1	-0.974816	0.00024741	0.00304897
ARSI	-0.97278	0.000200073	0.00254619
TNS1	-0.9702	3.51241e-10	2.89486e-08
PXK	-0.965197	6.44262e-13	9.74337e-11
MBP	-0.964388	2.24286e-11	2.31372e-09
ITGAX	-0.960795	6.97071e-05	0.00110124
SLC19A3	-0.960573	0.000265986	0.00323654
COL15A1	-0.960266	7.3316e-05	0.00115097
GOLPH3L	-0.959537	6.40732e-11	6.12312e-09
PAPD4	-0.959278	1.57757e-08	7.97853e-07
STRADB	-0.957428	2.98436e-13	4.84244e-11
AC112721.1	-0.95666	0.000679566	0.00686485
PPL	-0.956449	0.000103679	0.00150794
NMU	-0.955828	1.58475e-05	0.000322266
PSD3	-0.955381	5.7968e-06	0.000138068
SCART1	-0.9531	0.000131186	0.00182291
DOPEY2	-0.951834	1.64323e-10	1.44614e-08
ARMCX4	-0.951144	8.24204e-06	0.000186337
ABCG2	-0.949529	4.51753e-06	0.000111432
COL5A2	-0.949135	1.08445e-06	3.2548e-05
POU2F2	-0.94888	4.11824e-09	2.47089e-07
MMD	-0.948723	6.68689e-13	1.00155e-10
AIM2	-0.947894	0.000286982	0.00343012
NOX5	-0.946621	1.20003e-05	0.000253635
RP11-1334A24.5	-0.943342	0.000417393	0.00466074
DSEL	-0.94302	1.30201e-09	9.01399e-08
GSTM2	-0.941758	0.00081589	0.00797681
LY6K	-0.941101	4.71068e-08	2.13309e-06
SASH1	-0.938253	7.71075e-07	2.43632e-05
CTC-277H1.7	-0.937493	0.000487253	0.00523444
XXbac-B461K10.4	-0.936232	0.000719492	0.00719815
TSPAN12	-0.935832	2.64969e-05	0.000489032
MDM2	-0.934808	6.24462e-10	4.74499e-08
ACP7	-0.934051	0.000895943	0.00857726
LEF1	-0.933947	2.43447e-09	1.59335e-07
RYBP	-0.933711	2.84302e-12	3.65998e-10
MMP16	-0.932162	3.32593e-05	0.000591417
GATA3	-0.929813	4.14079e-08	1.886e-06
CTD-2552B11.4	-0.929306	4.04995e-05	0.000699807
FBXW10	-0.923872	0.00103856	0.00965556
SLC7A1	-0.922959	8.67147e-10	6.28258e-08
EFNB2	-0.922706	3.96875e-10	3.18666e-08
HK2	-0.922198	2.96518e-07	1.06425e-05
CTB-50L17.8	-0.919684	1.74523e-07	6.69592e-06
RP11-916O13.1	-0.918913	0.00103647	0.0096504
FAM196B	-0.917616	0.000360025	0.00413883
APOE	-0.915695	0.000274909	0.00332026
ADAM12	-0.915311	2.32223e-05	0.000439531
RAVER1	-0.914548	2.62659e-09	1.69769e-07
HBEGF	-0.914257	4.46221e-09	2.62581e-07
KLHL4	-0.911796	1.25022e-07	5.00636e-06
RP11-54H7.4	-0.911631	1.68976e-05	0.000337453
PAPPA	-0.911252	7.49896e-06	0.000171027
AC002454.1	-0.910919	0.00112651	0.0102919
MAP2	-0.910601	0.000759521	0.00751178
FKBP7	-0.910286	3.56192e-09	2.21936e-07
FPR2	-0.90756	0.000344805	0.00400823
NOTCH3	-0.906007	3.01186e-06	7.90954e-05
NOS3	-0.905857	0.000507916	0.00541163
AL449209.1	-0.903055	2.32694e-05	0.000439742
SERTAD2	-0.902771	1.10133e-10	9.97412e-09
CRISPLD1	-0.900071	3.23588e-08	1.51367e-06
SLC35F2	-0.89949	7.12467e-13	1.0372e-10
LPXN	-0.899283	2.0325e-08	1.01151e-06
ADAMTSL1	-0.899042	7.21534e-10	5.3267e-08
RP11-295D4.3	-0.899039	0.00120312	0.0108392
TMPRSS2	-0.897267	0.00143377	0.0123596
AP003068.22	-0.894625	0.00115428	0.0104719
RP4-644L1.2	-0.893957	0.00140548	0.0122535
HAS2AS	-0.892105	0.00141333	0.0122992
POC1B	-0.891689	3.61701e-09	2.24471e-07
UBR7	-0.890678	2.15623e-13	3.6475e-11
PABPC4L	-0.890579	1.62903e-05	0.000328272
RP11-375I20.6	-0.889525	0.00154713	0.0131405
RP5-890O3.9	-0.889209	0.000943749	0.00895297
RP11-365P13.4	-0.888727	0.000841543	0.00818783
TGFBRAP1	-0.887651	2.30169e-09	1.51965e-07
CTD-2139B15.5	-0.887369	0.00146993	0.0125739
EPSTI1	-0.886532	8.43147e-08	3.58844e-06
SENP3-EIF4A1	-0.886314	0.00130588	0.0115841
PLXNC1	-0.885865	9.0745e-06	0.000202512
BACE1	-0.885192	9.24166e-12	1.05851e-09
SNHG4	-0.884865	9.85572e-05	0.00145435
CLDN2	-0.884107	0.0016882	0.0140852
BLOC1S6	-0.883038	8.51306e-11	7.80047e-09
IFT172	-0.881752	0.00112224	0.0102599
FZD8	-0.881101	3.67058e-08	1.68663e-06
SETBP1	-0.880636	0.00165163	0.0138618
TNFSF15	-0.880101	3.26561e-05	0.000584022
ZNF785	-0.880011	6.8321e-05	0.00108575
PEG10	-0.878774	7.8923e-07	2.4786e-05
ABCC2	-0.876324	0.000109736	0.00157689
FOXM1	-0.875236	4.10086e-13	6.45243e-11
FPR1	-0.87433	0.000310536	0.00365073
CDC42EP3	-0.873093	1.75966e-14	3.55977e-12
SLC16A6	-0.870874	0.00163216	0.0137279
PTGER4	-0.868547	7.25812e-09	4.03785e-07
TMCC3	-0.868255	2.8556e-08	1.36029e-06
BTC	-0.86604	0.000733794	0.00731774
TSPYL5	-0.86499	4.38042e-07	1.49964e-05
LPP	-0.862704	1.62984e-06	4.64353e-05
TBL1X	-0.861374	6.02501e-10	4.62323e-08
PTPRH	-0.860826	0.000145403	0.00197639
MYPN	-0.858336	3.44685e-05	0.000610132
DTX3	-0.85726	3.09686e-09	1.96897e-07
CYP2E1	-0.857118	0.00217345	0.0170387
SPTBN5	-0.856713	1.09385e-05	0.000235995
FAM46A	-0.851821	1.31772e-08	6.81933e-07
TSPAN4	-0.84807	4.4671e-09	2.62581e-07
CSF1R	-0.846891	0.000559579	0.00585819
PECAM1	-0.846462	0.000151928	0.00204722
HEG1	-0.844833	8.03645e-07	2.51076e-05
ZMIZ1	-0.843597	9.89205e-08	4.10903e-06
SPATA2	-0.843295	5.18395e-09	2.96876e-07
HIPK2	-0.841591	1.66932e-05	0.000334228
SEMA3C	-0.840454	1.6133e-05	0.000326792
S1PR3	-0.83778	4.94827e-07	1.6585e-05
RP11-85G18.4	-0.837509	0.00275468	0.0203846
ZNF512B	-0.837111	1.6257e-10	1.43883e-08
RP11-259N19.1	-0.835585	0.000134348	0.00186022
SMPDL3B	-0.835557	0.00119691	0.0107958
SNORD27	-0.834918	0.000877884	0.00845167
ANXA10	-0.833673	0.00215253	0.0169429
SH3RF1	-0.832098	1.22941e-08	6.40486e-07
SEMA3A	-0.830724	1.2311e-05	0.000258798
CD38	-0.83046	0.003087	0.0221561
EMB	-0.830321	1.83625e-08	9.19717e-07
RP11-72O9.4	-0.828643	6.38819e-05	0.0010227
RP11-139E19.1	-0.828017	0.000256006	0.00314248
PLAGL2	-0.827812	9.58814e-09	5.24051e-07
ZNF827	-0.82584	4.57656e-06	0.000112266
CERS6	-0.825397	1.09038e-09	7.75566e-08
SYNE3	-0.824594	1.45999e-08	7.45648e-07
AOX1	-0.823575	7.3208e-08	3.16767e-06
OCLM	-0.822921	0.00295002	0.0214431
NLRP3	-0.821815	0.000160241	0.00214025
FLG	-0.821544	0.000466143	0.00507061
CAMK4	-0.821235	3.13964e-07	1.11658e-05
MECOM	-0.820813	3.4199e-07	1.19981e-05
AC010642.1	-0.81978	0.00126179	0.0112829
FYB1	-0.819532	0.00361013	0.0250378
TMC5	-0.819441	0.00152193	0.012976
PRKACB	-0.818829	6.24643e-09	3.5382e-07
CASP1	-0.818637	7.77062e-05	0.00120441
SP140	-0.818072	1.03594e-07	4.24654e-06
QSER1	-0.817692	2.71223e-06	7.28422e-05
RAB8B	-0.817504	3.08354e-09	1.96854e-07
TET1	-0.817036	0.00154466	0.0131266
FMNL2	-0.816195	9.14766e-06	0.000203271
RP11-3L8.3	-0.814877	0.00339471	0.0239227
FHDC1	-0.814877	0.000123481	0.00173598
NEK6	-0.81393	1.10191e-09	7.80199e-08
LIN7C	-0.81383	3.90282e-08	1.78806e-06
AVPR2	-0.812427	0.00260511	0.0195943
SEMA6A	-0.812196	0.00390063	0.0266461
FLRT2	-0.811166	3.55623e-08	1.64867e-06
KCNQ3	-0.810795	4.8838e-06	0.000118682
LRRC69	-0.809917	0.00404524	0.0273374
FBN1	-0.809497	3.42529e-05	0.000607006
AMOT	-0.809224	0.0018987	0.0153722
IL1RAP	-0.809018	5.84312e-06	0.000138861
ADGRG1	-0.807988	2.56013e-10	2.20327e-08
PRSS22	-0.807866	0.00158159	0.0133894
FN1	-0.806974	0.000214208	0.00268225
ARHGAP22	-0.806253	1.0746e-07	4.38194e-06
AHRR	-0.805965	2.26755e-05	0.000430228
PPAT	-0.805797	1.08688e-08	5.79807e-07
PTPN13	-0.805728	5.76554e-05	0.000936494
CHAF1B	-0.804133	5.23398e-10	4.0562e-08
ATL1	-0.803826	3.91669e-08	1.78916e-06
BRSK1	-0.803718	2.93565e-05	0.000535463
CDC23	-0.803026	3.87869e-10	3.13049e-08
APC	-0.802936	0.000127344	0.00177887
GVINP1	-0.802819	0.00291889	0.0212564
TOPBP1	-0.801687	1.15107e-06	3.41925e-05
GALNT6	-0.801638	6.26124e-07	2.02768e-05
MIR100HG	-0.80156	6.14395e-06	0.000144568
MYBL2	-0.801094	2.05145e-07	7.73741e-06
SATB2	-0.799845	1.18292e-06	3.50312e-05
GLS	-0.799015	1.98082e-07	7.50737e-06
SOCS2	-0.798749	1.0967e-06	3.27893e-05
GRIK2	-0.798136	0.00253795	0.0192376
RP11-904M10.1	-0.795825	0.00285525	0.0209103
PRICKLE1	-0.794505	1.67304e-08	8.40674e-07
COLEC12	-0.794388	0.00444495	0.0293473
WNK3	-0.794341	0.000314663	0.00368812
HIST1H2BJ	-0.793663	0.00184873	0.0150694
FOSL1	-0.791449	4.12423e-09	2.47089e-07
GIT1	-0.790654	1.13781e-09	8.01977e-08
HOXB4	-0.789378	0.00207448	0.0164893
RP4-800G7.2	-0.78933	3.93935e-05	0.000684858
ALS2CR11	-0.78898	2.46087e-05	0.000460198
DAW1	-0.787904	0.000104328	0.0015132
SNAI2	-0.787191	3.55389e-10	2.91363e-08
RP11-67B16.1	-0.787089	0.000395184	0.00447368
ATP6V0E1	-0.786851	1.44772e-07	5.6661e-06
PHF8	-0.786379	9.00976e-06	0.000201645
CTC-425O23.5	-0.785998	0.0027943	0.0206288
CHST4	-0.785883	5.94997e-05	0.000961438
RP11-517C16.2	-0.785657	8.78753e-05	0.00132749
SLC2A5	-0.784424	0.0051174	0.032404
F2RL1	-0.783105	1.48702e-09	1.01593e-07
BACH2	-0.78271	0.000174738	0.00228731
ODZ4	-0.782469	0.00143303	0.0123596
KITLG	-0.782241	7.97575e-05	0.00122765
SUGT1P	-0.782187	0.00326529	0.0232041
ENOX1	-0.780708	1.15282e-07	4.67644e-06
PIK3CA	-0.780424	1.08241e-05	0.000234176
IL1R1	-0.780372	1.56192e-06	4.51391e-05
PDGFC	-0.78004	5.00168e-09	2.8856e-07
RP4-564F22.5	-0.779984	0.00239298	0.0183894
SNORD26	-0.779861	0.00443566	0.0293021
COL17A1	-0.779804	1.4857e-05	0.000306527
TXNRD1	-0.777782	2.57538e-07	9.41708e-06
SNORD110	-0.777315	0.00093775	0.00890877
ETV1	-0.776482	7.47687e-06	0.000170773
RP11-67L2.2	-0.775993	0.000354666	0.00408929
MBNL3	-0.775742	0.000133442	0.00184931
RP11-649A18.4	-0.775628	0.00552042	0.0343417
SNORA8	-0.774903	0.00145926	0.0124999
UBAP2	-0.774854	5.7946e-08	2.55701e-06
FAM196A	-0.774813	0.00592311	0.036215
SNORD30	-0.774311	0.000677137	0.00684475
ABLIM1	-0.773483	9.82717e-07	2.9898e-05
FBXO27	-0.771437	1.36755e-08	7.05376e-07
ARSK	-0.770733	9.04011e-06	0.000202034
HOMER1	-0.77031	1.10618e-05	0.000237997
ZNF789	-0.770252	2.11261e-05	0.000406274
RP11-196G11.4	-0.769783	0.00557155	0.0345631
SLC16A7	-0.769407	7.70791e-05	0.00119707
B3GNT5	-0.768341	5.05814e-06	0.000122536
MAN1A1	-0.768108	2.90008e-06	7.69583e-05
TBXAS1	-0.767923	0.00161768	0.013643
SDPR	-0.767873	4.4778e-07	1.52762e-05
SLC7A7	-0.766419	0.000927687	0.00883167
CYP27B1	-0.765986	0.000981057	0.00923937
SEMA3E	-0.765537	5.08712e-05	0.000847509
CYGB	-0.765316	0.000211564	0.00265769
SLC26A2	-0.764987	6.77252e-06	0.000156988
EVA1C	-0.764695	2.05427e-05	0.00039732
ARRDC3	-0.763827	3.11272e-05	0.00056184
RF00099	-0.762876	0.0028684	0.0209725
PAM16	-0.761796	0.00422239	0.0282769
KIF3A	-0.761449	1.33362e-05	0.000278096
TRERF1	-0.76144	8.04308e-07	2.51076e-05
GPR75	-0.760615	0.0066956	0.0397448
NRG1	-0.760555	8.19323e-09	4.54185e-07
NAV3	-0.760549	0.000260529	0.00318294
SH3PXD2B	-0.759791	8.64978e-05	0.00131195
GREB1	-0.758827	0.00127879	0.0114087
PARP15	-0.758456	0.00395509	0.0269032
FLVCR2	-0.758326	1.69793e-05	0.000338651
CA12	-0.757483	4.766e-06	0.000116181
AC012501.3	-0.75663	0.00203852	0.0162425
RP11-341G23.4	-0.756084	0.00111691	0.0102222
IL31RA	-0.754892	2.03742e-05	0.000394737
TNRC6A	-0.754454	7.82721e-05	0.00121077
PPIP5K2	-0.752311	0.000101161	0.001481
PTGES	-0.752208	0.00014994	0.00202394
GATA6	-0.752194	7.95503e-06	0.000180635
HIVEP3	-0.752115	2.56804e-06	6.92082e-05
KCTD14	-0.752062	2.13785e-07	8.00511e-06
CNTNAP3	-0.751998	0.000192389	0.00247468
WNK4	-0.751625	3.03396e-06	7.94287e-05
WDR36	-0.751472	2.50866e-07	9.19467e-06
JARID2	-0.751466	1.26031e-07	5.0338e-06
FAM13C	-0.750078	5.53263e-05	0.000902427
TMTC1	-0.749991	0.0016836	0.0140694
NUP54	-0.749957	1.17955e-07	4.74778e-06
CDK6	-0.747962	6.95652e-06	0.000160321
KBTBD8	-0.747882	0.00721236	0.0418892
RAPH1	-0.747829	9.92925e-05	0.00146327
PLXNA4	-0.747783	0.00199334	0.0159478
AC092675.3	-0.747742	0.00593196	0.0362219
SPRY1	-0.747164	1.75037e-06	4.92157e-05
LIFR	-0.747124	0.000113877	0.00162292
MAST2	-0.746541	4.9553e-10	3.85943e-08
ATG101	-0.746514	5.33801e-06	0.000128915
CACNA1A	-0.746474	0.00785788	0.0444966
TRIM22	-0.746146	0.00771292	0.0439124
PPP2R3A	-0.745365	3.4944e-06	9.02691e-05
CTC-429P9.5	-0.744974	0.00787342	0.0445342
TOGARAM2	-0.744365	0.00146314	0.0125227
ARMCX2	-0.744099	9.86335e-06	0.000216702
RP11-57H14.4	-0.744019	0.000455795	0.00500347
FMN1	-0.7439	0.000774069	0.00762179
CFAP44	-0.743883	0.000141854	0.00194
ELL2	-0.742783	1.17152e-08	6.1651e-07
PIK3CG	-0.742286	0.00134868	0.0118826
RP11-114H23.1	-0.742157	0.00742701	0.0427691
KCNAB2	-0.742042	2.30235e-09	1.51965e-07
LGR5	-0.741951	0.00283987	0.0208172
RP11-527J8.1	-0.741489	0.00824865	0.04607
STYK1	-0.741318	1.455e-07	5.68035e-06
QRICH2	-0.741129	0.00018807	0.00242715
PTPRJ	-0.740446	8.73819e-08	3.69572e-06
CSRNP2	-0.740019	2.55482e-08	1.24364e-06
AC073130.1	-0.739962	0.00238132	0.0183179
ITGA10	-0.739437	0.000271129	0.00328412
PRKCA	-0.738787	3.74567e-06	9.53845e-05
YJEFN3	-0.738323	0.000944596	0.00895556
MMP13	-0.738106	0.00877093	0.0483115
RP11-527H14.3	-0.73773	7.7049e-05	0.00119707
RP11-463O12.5	-0.737353	0.00502307	0.0319808
AKAP2	-0.737183	0.00886101	0.0487352
ZC2HC1A	-0.736916	4.95089e-07	1.6585e-05
RP11-631N16.2	-0.736746	0.0017364	0.0143719
TMEM192	-0.735856	3.03966e-07	1.08598e-05
GPR39	-0.73506	8.7238e-08	3.69572e-06
TANC1	-0.73501	0.000312388	0.00366973
REC8	-0.734869	0.000285099	0.00341818
RP11-1334A24.4	-0.734689	0.00603999	0.0366517
ENC1	-0.734567	4.07018e-07	1.39958e-05
PIK3R1	-0.734553	0.000118406	0.00167674
FAM83A	-0.734369	6.11348e-05	0.000983777
LMTK2	-0.733628	9.62638e-06	0.000212094
TANC2	-0.733385	0.000180396	0.00234952
RP11-262H14.1	-0.733304	0.00764141	0.0436948
MAP4K4	-0.733038	1.08629e-08	5.79807e-07
FOXO3	-0.731875	7.81497e-07	2.45927e-05
ZEB2	-0.731579	3.49422e-05	0.000616414
SLC16A4	-0.730987	0.000242311	0.00299324
CABYR	-0.729587	1.23914e-05	0.000260136
ZNF384	-0.729531	3.76502e-09	2.31046e-07
FRMD4B	-0.729178	0.000147195	0.00199552
RP11-419K12.2	-0.729032	0.00642525	0.0385109
NEK10	-0.727526	0.00115234	0.0104604
PYGO1	-0.726416	6.86797e-05	0.00108832
SHOX2	-0.726227	1.2776e-07	5.08983e-06
GALNT3	-0.725887	4.37257e-07	1.49964e-05
ABCA13	-0.725793	0.00770837	0.0439124
RP11-540B6.6	-0.725456	0.000720915	0.00720776
AC007191.4	-0.724116	0.00347602	0.0243353
GALNT7	-0.724063	2.46097e-05	0.000460198
RP11-401M16.7	-0.722405	8.08163e-05	0.00123905
SMCO4	-0.721811	0.000707268	0.00709865
AC005363.9	-0.721578	0.00228463	0.0177584
RP11-1038A11.3	-0.72081	0.00862329	0.0478025
DISC1	-0.720645	2.25879e-05	0.000429611
NAV2	-0.719857	0.000171862	0.00225418
SOAT1	-0.719786	2.53351e-06	6.83961e-05
GPR85	-0.719621	0.00913842	0.0498771
RP11-22B23.3	-0.719573	0.000436892	0.00483
CTB-50L17.7	-0.719236	0.00260688	0.0195982
HYOU1	-0.718873	3.05493e-08	1.43766e-06
PPP3R1	-0.71791	6.15951e-08	2.70272e-06
ZNF280C	-0.71743	0.000570307	0.00595022
FUT8	-0.716577	1.03213e-07	4.24207e-06
ANKRD50	-0.715277	0.000277356	0.00334602
ELK3	-0.714345	1.28497e-07	5.1061e-06
ZNF586	-0.714084	2.07658e-05	0.000399837
ZNF117	-0.71345	0.00403813	0.0273126
SCARF1	-0.713369	0.000178056	0.00232487
SENP5	-0.713196	3.18722e-07	1.12835e-05
WT1	-0.712763	0.00114152	0.0103863
HOXB6	-0.711633	0.000206909	0.00261396
TRIM34	-0.711456	0.00848465	0.0471514
NOL6	-0.711361	3.62441e-06	9.28577e-05
FAM8A1	-0.711018	1.50196e-05	0.000309063
CFH	-0.710966	3.46131e-06	8.97118e-05
RP11-752G15.7	-0.709793	0.00506549	0.0321697
SLC40A1	-0.709766	0.000107954	0.00155272
AFF4	-0.709414	0.000287366	0.00343012
NFKBIZ	-0.708677	0.00010048	0.00147519
SLC11A2	-0.707605	2.43765e-06	6.61519e-05
RP11-560I19.4	-0.707279	0.00901321	0.0493667
ACTN1	-0.706836	3.19462e-08	1.49888e-06
EYA4	-0.706525	9.85934e-05	0.00145435
COL4A1	-0.705895	9.98226e-06	0.000219005
CHD9	-0.703397	0.00141606	0.0123091
AF127936.9	-0.702759	0.00328208	0.0233021
STEAP2	-0.701309	1.87624e-05	0.000368552
TAB3	-0.700726	0.000106157	0.00153112
NFATC3	-0.700275	4.54529e-06	0.000111755
KLHL23	-0.700159	1.46219e-06	4.24937e-05
SLC44A5	-0.699465	0.0027288	0.0202508
CSRNP3	-0.699349	0.00615919	0.0372445
SIK3	-0.698751	6.58112e-06	0.000153006
DPY19L3	-0.698749	1.03437e-05	0.000225355
GPR135	-0.698535	0.000937946	0.00890877
SARM1	-0.698358	0.00199058	0.0159338
PIEZO2	-0.698125	0.0067471	0.0399163
THUMPD2	-0.698086	7.05561e-06	0.000161625
AC069513.3	-0.697661	0.00182531	0.0149568
CTD-2015H6.3	-0.697295	0.00187087	0.0151784
OAS3	-0.696784	8.96684e-06	0.000200973
TET3	-0.696645	0.000459954	0.00503139
GABPB1-AS1	-0.696432	0.000736606	0.0073317
SH3PXD2A	-0.696349	1.02161e-05	0.00022382
ADAMTS6	-0.695353	4.06267e-05	0.000700821
RP11-126K1.6	-0.693464	0.00868981	0.0479834
RUNX2	-0.693304	1.07967e-05	0.00023398
N4BP2	-0.69238	0.00038713	0.00439207
USP36	-0.692147	5.53084e-07	1.81377e-05
TENM2	-0.691726	0.00032822	0.00383835
IL12A	-0.691481	0.0013186	0.0116703
GPCPD1	-0.691256	9.61384e-07	2.93637e-05
CACNG8	-0.690929	0.00176679	0.014577
FOS	-0.690427	0.00144553	0.0124241
PHC3	-0.688681	0.000126919	0.00177471
DUSP4	-0.6871	4.49822e-07	1.52988e-05
SNORD22	-0.686566	0.000961604	0.00909466
TMPPE	-0.68655	0.00461194	0.030109
PDE7B	-0.686403	0.00142158	0.0123296
MAMLD1	-0.686339	2.17901e-05	0.000417497
CDH11	-0.686193	1.76872e-06	4.95025e-05
ECHDC3	-0.686072	1.77472e-06	4.95025e-05
FBXL17	-0.68569	1.54582e-05	0.000316833
HIST1H2BC	-0.685628	0.00608481	0.0368519
RBPJ	-0.684103	1.3311e-05	0.000277942
CHAMP1	-0.684	1.56468e-05	0.000319125
AC008268.3	-0.683282	0.00276548	0.0204355
PSD4	-0.683033	0.00123418	0.0110742
AFF3	-0.682962	0.000159172	0.00213008
HNRNPU	-0.681873	2.49168e-09	1.61721e-07
PABPC1L	-0.681134	1.81758e-05	0.000359294
TRIB2	-0.681041	5.60082e-06	0.000134636
OTUB2	-0.680845	8.42361e-06	0.000189891
FABP5	-0.680267	0.000406809	0.0045589
LRIF1	-0.678536	3.00718e-07	1.07685e-05
LRRK1	-0.677279	2.84469e-05	0.000521315
SERPINA1	-0.676876	0.000205685	0.00260516
CSNK1G1	-0.676568	5.21537e-05	0.000863335
SLC25A15	-0.676258	2.42638e-05	0.000454823
CTD-2368P22.1	-0.676121	0.000433802	0.00480949
RP11-2B6.2	-0.67604	0.00886351	0.0487352
BRIP1	-0.675872	3.27536e-05	0.000585095
RASAL2	-0.675259	3.12695e-05	0.000563756
CTTNBP2NL	-0.67508	6.83778e-05	0.00108575
FST	-0.674499	3.51609e-07	1.23079e-05
GPR19	-0.674003	0.00452636	0.0297624
TGFBR1	-0.672905	2.63124e-06	7.07889e-05
MIR621	-0.672681	0.00291675	0.0212508
PIP5K2B	-0.672606	5.6912e-08	2.51852e-06
ASGR1	-0.672525	0.00394193	0.0268285
AC096582.7	-0.672507	0.0043422	0.0288437
ZNF805	-0.672051	0.00578278	0.0355759
MYSM1	-0.671515	0.000167513	0.00220945
KANK1	-0.67127	5.15697e-05	0.000856289
C3orf58	-0.67066	0.000123074	0.00173182
ADAMTSL3	-0.669575	0.00627566	0.0377858
ZDBF2	-0.669419	0.00293133	0.0213171
CCNJ	-0.669327	5.86448e-05	0.000949595
ALDH3B1	-0.66897	0.000115056	0.00163823
SNORA18	-0.668009	0.00385115	0.026369
ADAMTS12	-0.666957	3.03939e-05	0.000549773
WDR47	-0.666938	2.88006e-05	0.000527176
G3BP2	-0.66647	5.54717e-05	0.000903851
NAV1	-0.666223	2.51263e-05	0.000466499
OSBPL10	-0.665867	2.89684e-06	7.69583e-05
KIAA1024	-0.665808	0.00863118	0.0478122
FAM69A	-0.665324	5.03881e-06	0.000122258
CREBZF	-0.665138	3.73552e-06	9.53845e-05
MOK	-0.664944	9.43312e-06	0.000209316
GBP3	-0.664533	1.0199e-07	4.21404e-06
CASP7	-0.664382	5.23858e-08	2.35163e-06
CIRBP	-0.663864	2.21197e-07	8.24303e-06
YAP1	-0.663145	6.01008e-06	0.000142278
RP5-862P8.2	-0.662366	0.000102226	0.00149098
HEATR5A	-0.66217	0.00150417	0.0128386
AFAP1	-0.661662	5.6436e-06	0.000135455
CTD-2354A18.1	-0.66052	0.000439408	0.00485437
FAM171B	-0.660174	0.000135719	0.00187087
NFYC	-0.658113	1.97115e-06	5.44407e-05
ZNRF3	-0.657849	1.6389e-05	0.000329408
CCDC80	-0.657493	7.40874e-07	2.36004e-05
ZNF714	-0.657344	0.00167584	0.014023
PDZD8	-0.656444	9.59489e-05	0.00142478
SCG2	-0.655675	0.000142393	0.0019446
MCM2	-0.655622	3.95258e-07	1.36821e-05
ZNF783	-0.654624	0.000211416	0.00265769
FER1L4	-0.65459	0.000308633	0.00363659
HAS3	-0.653406	0.00112235	0.0102599
NT5E	-0.653165	8.21697e-08	3.50673e-06
ARSB	-0.653049	2.50414e-05	0.000466033
RAD54L	-0.653046	1.68785e-06	4.77161e-05
OSBPL1A	-0.652542	1.86153e-05	0.000366124
GULP1	-0.652043	3.04233e-05	0.000549773
CAMK2D	-0.651811	0.00011659	0.00165252
CPOX	-0.651518	9.16801e-07	2.81677e-05
TIMP2	-0.651472	1.64072e-07	6.31049e-06
B4GALT6	-0.651347	0.000865141	0.00835999
STRADA	-0.65101	0.00292185	0.0212681
ARHGAP32	-0.650724	0.000465398	0.00506604
SNORD14D	-0.650383	0.00449739	0.0296094
MAML2	-0.649999	0.00101243	0.00946616
RGL1	-0.64912	0.000456547	0.00500819
NYNRIN	-0.647161	0.000605844	0.00624983
ADRB2	-0.646317	1.88568e-05	0.000369475
ATP10D	-0.646097	0.0002102	0.00264482
DDX60L	-0.645438	0.000371645	0.00424733
ZNF354C	-0.644666	0.000210189	0.00264482
SHANK1	-0.644484	0.00767257	0.0437786
PPARD	-0.643992	5.96336e-07	1.93927e-05
MRPS10	-0.643387	8.02972e-07	2.51076e-05
POM121	-0.643221	0.000264143	0.00321953
RP11-84G21.1	-0.64204	0.0023536	0.0181405
LYN	-0.641866	9.68539e-07	2.95243e-05
NNT	-0.64101	0.000138058	0.00189723
EFEMP2	-0.640582	0.000350089	0.00405214
NLGN3	-0.640296	0.0078584	0.0444966
RAP2C	-0.640293	5.6746e-06	0.000135781
KLHL8	-0.639835	9.79841e-05	0.0014481
RGS17	-0.639816	0.00191719	0.0154897
SH2D1B	-0.639085	0.00382525	0.0262146
C16orf45	-0.638995	7.94187e-05	0.00122486
STK36	-0.638909	5.36537e-05	0.000887223
FAM122B	-0.637726	8.79523e-06	0.000197696
EFNB3	-0.636994	0.00223672	0.0174381
SSPN	-0.636275	0.00306867	0.0220483
PCDH9	-0.636153	0.0023734	0.0182751
ZFP1	-0.636067	0.000164101	0.00217329
TET2	-0.635812	0.00219412	0.0171662
AGO3	-0.635543	0.000127445	0.00177887
SUPT16H	-0.634983	2.91874e-07	1.05387e-05
PHKA1	-0.634972	0.000138118	0.00189723
UHRF1BP1L	-0.634475	0.00013012	0.00181133
SERPINB7	-0.633752	0.00728816	0.042235
ZBTB39	-0.633508	0.000143653	0.00195772
CHSY3	-0.631859	0.00488066	0.031338
TRIM16L	-0.63165	1.63714e-05	0.000329408
METAP1	-0.631019	9.57953e-06	0.00021166
RP11-429J17.2	-0.631001	0.00524374	0.0329761
TCF4	-0.63063	0.00763123	0.0436868
CPM	-0.630398	7.55025e-05	0.00118083
FOXRED2	-0.629556	1.98953e-05	0.000386421
CTB-89H12.4	-0.629492	0.00245717	0.0187901
ABHD2	-0.629201	0.000190417	0.00245337
CHSY1	-0.627546	7.57599e-05	0.00118301
DNAH2	-0.627243	0.000765675	0.00755825
C5orf45	-0.626759	5.988e-05	0.00096658
E2F8	-0.625944	0.000300605	0.00355815
SLC4A7	-0.625391	0.00508823	0.0322589
LRRC8B	-0.625061	0.00265394	0.0198786
WWC2	-0.624516	0.00136629	0.0120105
SLC7A5	-0.624486	2.02062e-07	7.63961e-06
FAM169A	-0.623392	0.000139796	0.0019169
CH17-472G23.4	-0.622842	0.00801162	0.0451019
SUCO	-0.622462	0.000102796	0.00149649
DPYD	-0.622321	0.000292075	0.00347617
CPNE3	-0.622123	8.95305e-05	0.00134486
TSC22D1	-0.621918	7.13372e-07	2.28176e-05
MARCH6	-0.621714	9.99456e-05	0.00146873
USP6NL	-0.620411	5.8479e-06	0.000138861
RMI1	-0.620221	0.000214587	0.00268484
MCIDAS	-0.619899	0.000926576	0.00882769
TMEM136	-0.619276	6.8281e-05	0.00108575
TBC1D16	-0.619203	3.76589e-06	9.56954e-05
DDX21	-0.6192	0.000542872	0.00572146
EARS2	-0.618955	1.90812e-06	5.28875e-05
AC083843.1	-0.616617	0.00561766	0.0347799
AMMECR1L	-0.616595	1.58567e-06	4.55718e-05
ADD3	-0.616527	0.0005238	0.00554673
SPCS3	-0.616298	0.00011216	0.00160423
EFCAB2	-0.616143	0.000278563	0.0033559
MALAT1	-0.615968	0.00104433	0.00968886
PPARG	-0.615767	1.33986e-06	3.93526e-05
C5orf34	-0.615464	5.15566e-05	0.000856289
CDCP1	-0.614421	6.28976e-06	0.000146903
ADI1	-0.614341	2.98736e-05	0.000541724
ANKEF1	-0.61386	7.71915e-05	0.00119762
FAM126A	-0.613416	8.66658e-05	0.00131195
ELF1	-0.613403	0.000292494	0.003478
SEC61A2	-0.612827	6.36787e-05	0.0010205
IL6ST	-0.612811	0.00152807	0.0130212
TBC1D9	-0.612195	0.000120659	0.00170351
RARB	-0.611455	0.000157247	0.00210614
KDM2A	-0.611268	2.07568e-05	0.000399837
NAA25	-0.61073	0.00020657	0.0026118
NAPEPLD	-0.609867	0.000313806	0.00368362
TIA1	-0.609454	6.80822e-05	0.00108437
CTSS	-0.609251	0.000154545	0.00207709
PCNP	-0.608765	2.2251e-07	8.27217e-06
DNAJB14	-0.608498	5.15285e-05	0.000856289
RFX7	-0.608359	0.00486195	0.0312565
ZNF611	-0.607977	0.00207479	0.0164893
MLH3	-0.607904	9.2112e-05	0.0013777
DPY19L2P2	-0.607278	0.00248817	0.0189326
RBPMS	-0.607062	0.000350143	0.00405214
KIRREL	-0.606316	8.50858e-05	0.00129179
C21orf91	-0.606244	7.45206e-05	0.00116664
SLC12A8	-0.606	0.00109021	0.0100072
SRPX	-0.605729	1.67124e-06	4.73326e-05
RAPGEF6	-0.605265	0.000855461	0.00828759
HADH	-0.605028	1.66192e-06	4.71544e-05
ST5	-0.604622	2.46656e-05	0.000460691
USP53	-0.604249	0.00222371	0.017354
IL7R	-0.603528	0.000203485	0.00258117
SEPN1	-0.602476	1.77646e-06	4.95025e-05
TMEM87B	-0.600432	6.94796e-06	0.000160321
DNAJC16	-0.599789	1.26381e-05	0.000264958
KIAA1217	-0.599736	0.000553591	0.00581085
NAT1	-0.599591	0.000695704	0.00700969
NFIL3	-0.599557	7.98229e-06	0.00018099
TNFRSF21	-0.599511	1.78088e-05	0.000352936
CPNE8	-0.598369	0.000479827	0.00516179
ZC3H12C	-0.598217	0.00523522	0.0329491
SUSD1	-0.597218	9.61019e-06	0.000212037
SREK1	-0.596978	0.000163405	0.00216639
MCM8	-0.596579	0.000160481	0.00214025
SACM1L	-0.596492	4.27312e-05	0.000733066
PLD6	-0.596457	0.000138746	0.00190419
TFRC	-0.596416	0.000917347	0.00875047
CALD1	-0.595899	0.000163285	0.00216639
FSTL1	-0.595383	1.11258e-06	3.31371e-05
AMOTL1	-0.595054	0.000403752	0.00454425
STS	-0.594839	6.3361e-05	0.00101645
OSBPL6	-0.594825	2.58271e-05	0.000478369
DCP1A	-0.594736	0.000625088	0.00641014
RP6-99M1.2	-0.594437	0.000451361	0.00496529
ITGA6	-0.594151	0.000773838	0.00762179
DCBLD2	-0.594027	2.74693e-05	0.000505183
TTC14	-0.592996	0.000539604	0.00569473
PLEKHS1	-0.592894	0.00890331	0.0488506
GBP4	-0.592245	0.000637701	0.00650948
PPP2R1B	-0.591035	2.22629e-06	6.07337e-05
RTKN2	-0.590705	0.000292117	0.00347617
PRKRA	-0.590231	4.5183e-06	0.000111432
CHST3	-0.589781	1.95628e-05	0.000380911
GBAP1	-0.589546	0.000565532	0.00590831
ME3	-0.589497	5.71849e-06	0.000136621
TRPS1	-0.589478	0.00145867	0.0124999
ZNF362	-0.589272	0.00045958	0.00503083
MPHOSPH6	-0.589124	6.66665e-05	0.00106411
SH3TC2	-0.588372	0.000283863	0.0034092
GSTCD	-0.588131	0.00131016	0.0116088
GLIPR1	-0.587292	0.000144666	0.00196808
ADGRL2	-0.587129	0.000528543	0.00558935
RP11-150O12.1	-0.585852	0.00229519	0.0178226
CCDC169	-0.5855	0.00794651	0.0448213
MIB1	-0.584766	0.00292799	0.0213028
RP3-331H24.7	-0.584642	0.00256368	0.0193856
NSUN7	-0.584574	0.00837802	0.0466921
NR6A1	-0.584239	0.0027489	0.0203612
WDR27	-0.58403	0.0011308	0.0103189
MTMR9	-0.58363	0.000348109	0.00404017
B4GALT5	-0.582692	2.37369e-06	6.45287e-05
METTL9	-0.582119	2.5223e-06	6.82116e-05
LAMC2	-0.582075	9.40136e-05	0.00140005
C1orf21	-0.58115	2.39298e-05	0.000449643
SLC41A1	-0.58086	4.62541e-05	0.000786572
HIST2H2BE	-0.580426	0.00488492	0.0313396
ICAM2	-0.579737	0.00487226	0.031297
TMEM183A	-0.579032	2.34664e-05	0.000442538
KLHL42	-0.578994	0.000156022	0.00209332
CAPN15	-0.577993	2.26596e-05	0.000430228
RP11-696N14.1	-0.576644	0.00512385	0.0324125
AMD1	-0.575719	5.45166e-05	0.000895787
CYBRD1	-0.575405	0.000178278	0.00232583
PKD2	-0.57523	0.00183081	0.0149782
KIAA0922	-0.574956	5.49814e-05	0.000897742
NKTR	-0.573714	0.00639909	0.0384118
EDNRB	-0.573085	0.00393145	0.0267892
MON2	-0.573013	0.0056574	0.035012
SKA3	-0.572399	1.16932e-05	0.000248153
HECW2	-0.571672	0.00794739	0.0448213
AC005329.7	-0.571577	0.00287968	0.0210398
DIS3L	-0.571356	0.000202535	0.00257123
F2R	-0.570701	0.00013092	0.00182084
IFFO2	-0.570641	6.9313e-06	0.000160321
MKI67	-0.570599	0.00216941	0.0170327
TIMP4	-0.570519	0.000371918	0.00424734
TAGLN	-0.56961	0.000457785	0.00501721
ALKBH1	-0.569399	0.000149175	0.00202027
IRAK3	-0.569193	0.000897122	0.00857856
PLCE1	-0.568154	0.000867088	0.00836879
SLC5A6	-0.567966	5.39419e-05	0.000889087
TMCO4	-0.567459	0.000174998	0.00228878
DPY19L4	-0.567234	0.000272135	0.00329304
HOXB3	-0.56693	0.000349475	0.00405043
ENPP1	-0.566601	0.000132924	0.00184377
RDH10	-0.566312	8.79482e-05	0.00132749
KIF23	-0.566074	0.000121274	0.00170958
CTD-2228K2.7	-0.565342	0.000849311	0.00824795
MAT2A	-0.565202	1.82633e-05	0.00036011
NIPA2	-0.563722	2.91353e-06	7.70528e-05
SLFN5	-0.563683	0.000982037	0.00924302
CCNE2	-0.563499	0.000819012	0.00799859
FZD1	-0.563492	3.02328e-05	0.000547601
SMARCAD1	-0.563344	0.00167765	0.0140272
LYPLA1	-0.563198	0.00028065	0.00337843
PBX1	-0.563188	0.00586573	0.0359627
HLA-DMA	-0.563135	0.00674454	0.0399163
GNPDA1	-0.563133	2.1935e-06	5.99441e-05
C15orf61	-0.562812	0.00671679	0.0398137
RASGRF1	-0.56265	0.000193593	0.00248572
NRAS	-0.562291	5.31853e-06	0.000128644
STK26	-0.562229	0.000194472	0.00249325
USP45	-0.562086	0.00106837	0.00987656
KCTD12	-0.561982	0.000454792	0.00499598
ANTXR2	-0.561382	7.96593e-05	0.00122735
C4orf19	-0.561338	0.0021236	0.016766
WNT5A	-0.560478	0.00232715	0.0179633
STARD13	-0.560251	1.52659e-05	0.000313716
RAB5C	-0.560011	0.000152619	0.00205475
AKAP13	-0.55945	0.00345961	0.024264
SLAIN2	-0.559373	0.000181514	0.00235428
DUSP10	-0.558139	5.2123e-05	0.000863335
SYNJ1	-0.557918	0.00638245	0.0383267
RBBP8	-0.557805	4.60787e-05	0.000784446
EIF2AK3	-0.557556	0.00128633	0.0114564
AGA	-0.557534	2.69217e-05	0.000495697
RAB11FIP2	-0.557135	0.0011356	0.0103567
ZDHHC20	-0.556702	0.000272288	0.00329304
ADAM10	-0.556463	0.000295252	0.00350089
DROSHA	-0.556459	9.71336e-06	0.000213708
FAM13B	-0.555862	0.00239034	0.0183782
DICER1	-0.555572	0.00494551	0.0316111
SIX4	-0.55546	0.000436614	0.00483
LEPR	-0.554804	0.00523734	0.0329491
IFNAR2	-0.554587	0.000347631	0.00403807
CCNYL1	-0.554542	0.000112359	0.00160423
ZGRF1	-0.554372	0.00160575	0.0135571
TRPV1	-0.553652	0.00302124	0.0218182
NUP153	-0.553061	0.00393649	0.0268119
CAMSAP2	-0.552995	0.0056665	0.0350544
SIPA1L3	-0.552984	0.000163415	0.00216639
ZNF281	-0.552975	0.00342398	0.0240791
C1GALT1	-0.552798	0.000100751	0.00147638
FLNC	-0.55163	0.000584797	0.00608103
ITGA2	-0.551559	0.00434949	0.0288675
SLC20A1	-0.551451	4.08354e-06	0.000102596
DDX17	-0.551267	2.17852e-05	0.000417497
RP4-773N10.4	-0.550949	0.000406131	0.00455457
SOS1	-0.550397	0.00340884	0.0239944
SGTB	-0.550231	0.000125126	0.00175277
APOL6	-0.550053	0.000713982	0.00715682
DOCK10	-0.549762	0.00217223	0.0170377
LMNB2	-0.549691	1.6155e-05	0.000326813
DENND2C	-0.549686	0.00380615	0.0261068
TCOF1	-0.549631	1.59273e-05	0.000323161
ANKRD12	-0.549114	0.00677082	0.0400084
SHROOM1	-0.548662	8.20149e-05	0.00125372
OPHN1	-0.548423	0.00652195	0.0389541
LTBP1	-0.548269	0.00145549	0.0124847
TRABD2A	-0.548223	9.62944e-05	0.00142719
ARSE	-0.548168	0.00225549	0.0175669
FAM105A	-0.547815	6.05245e-05	0.000974963
TPD52L1	-0.547809	0.0011955	0.0107955
PTN	-0.547588	0.00456891	0.0299789
SOCS4	-0.54659	0.0011132	0.0101942
C6orf132	-0.545816	0.00410014	0.0275887
PDPR	-0.545703	0.000761693	0.00752372
PRELID3B	-0.544848	3.52551e-05	0.000621231
SFXN3	-0.544326	8.59998e-06	0.000193587
ZBTB2	-0.543971	1.90599e-05	0.00037205
MEF2A	-0.543285	8.88767e-05	0.00133891
STARD8	-0.543238	0.000301702	0.00356842
SMG7	-0.542247	0.000162356	0.00215787
ZNF251	-0.542226	2.49155e-05	0.000464245
ZNF503	-0.541822	0.000201574	0.0025632
MPP2	-0.541706	0.000603935	0.00623839
SNX16	-0.541204	0.000306951	0.00362225
HMG20A	-0.541167	0.000110687	0.00158764
RAD54B	-0.541016	0.00553801	0.0343961
NR1D2	-0.540802	0.00265439	0.0198786
DIP2A	-0.540274	0.000966764	0.00913237
SPTY2D1	-0.540272	0.00137138	0.0120485
ERAP2	-0.539721	0.00231546	0.0179086
CCDC14	-0.539652	0.00305253	0.0219728
SLC31A1	-0.539156	0.000104425	0.0015132
AP4S1	-0.538216	0.000799342	0.00785079
SERPINE1	-0.538114	0.0016874	0.0140852
CLK4	-0.537763	0.000116535	0.00165252
SLC9A7	-0.537603	9.27046e-05	0.00138453
JADE2	-0.53723	2.21257e-05	0.000422885
VWA8	-0.53674	0.00230762	0.0178657
MILR1	-0.536216	0.000892487	0.00855031
ARNT2	-0.536169	0.000400255	0.00451795
ANKRD33B	-0.53611	0.000754382	0.00747519
CLSPN	-0.535113	0.00550365	0.0342784
TMEM62	-0.534711	0.000440555	0.00486014
AIM1	-0.534459	0.0019644	0.0157486
MOV10	-0.534385	2.60491e-05	0.000481909
PUS7L	-0.533623	0.00329669	0.0233629
AGMAT	-0.53354	0.00158682	0.0134191
USP13	-0.533514	5.16181e-05	0.000856289
NREP	-0.533391	0.00142604	0.0123545
JPH1	-0.533048	0.00315302	0.02254
WIPF1	-0.532831	0.00145476	0.0124847
INPP4B	-0.53266	0.00140362	0.0122535
SMC5	-0.532546	0.0049004	0.0313972
THBS1	-0.531915	0.00446484	0.0294324
NECTIN3	-0.531663	0.0020969	0.0166226
NIPAL2	-0.531565	0.000507136	0.00540702
UGGT1	-0.531219	0.00329813	0.0233629
CTA-217C2.1	-0.530248	0.00200899	0.0160318
BICC1	-0.5299	0.00123527	0.0110767
GGA2	-0.529622	4.6549e-05	0.000789004
DENND5B	-0.529467	0.00143227	0.0123596
DNAJC6	-0.529262	0.00400289	0.0271572
LENG8	-0.528903	0.00153405	0.0130579
LIMCH1	-0.528793	0.00342919	0.024101
TFPI	-0.528734	4.74348e-05	0.00079794
PATL1	-0.528635	0.000515951	0.00548009
MYO1B	-0.528071	0.000440384	0.00486014
PTPRS	-0.527816	0.00315127	0.0225378
RBM15	-0.527635	0.00221552	0.0172988
RP11-504P24.2	-0.527542	0.00675564	0.0399364
JAK2	-0.527161	0.00544207	0.0339492
SRRM1	-0.52676	0.000749604	0.0074468
FAM108C1	-0.52654	0.000284745	0.00341716
STRIP2	-0.525753	0.00420271	0.0282058
BORCS7	-0.52573	0.00599573	0.0365068
TRPM7	-0.525652	0.00678766	0.0400649
ASB13	-0.525291	0.000161102	0.00214556
DENND2A	-0.524748	0.000310137	0.00364879
LITAF	-0.524723	0.00158496	0.0134106
PLA2G4A	-0.524597	0.00245433	0.0187775
CPEB4	-0.524395	0.00499035	0.0318193
HS2ST1	-0.524117	0.00014638	0.00198794
CAPN5	-0.523696	0.00026865	0.0032617
MALT1	-0.521638	0.00117887	0.0106664
S100A2	-0.52146	0.00100355	0.00940571
PIP4K2A	-0.521312	9.7598e-05	0.00144376
HMGA2	-0.521007	0.00036935	0.00423353
SFR1	-0.520843	0.00192688	0.0155213
TRUB1	-0.520148	0.000386595	0.00439104
ARHGAP21	-0.519534	0.00423292	0.0283231
EDEM3	-0.519069	0.00844694	0.0469753
BRCA2	-0.519059	0.00521746	0.0328506
DCK	-0.519012	0.00106553	0.00985874
ZNF608	-0.518798	0.00538826	0.0336674
PDE4D	-0.518694	0.00107788	0.00991739
CCDC82	-0.518355	0.000422871	0.00471004
TPM2	-0.517354	0.00574488	0.0353799
RASA2	-0.516596	0.00101633	0.00949119
TMEM185A	-0.516145	0.00134249	0.0118533
ZSWIM6	-0.515916	0.00377395	0.025943
VEPH1	-0.515538	0.000880441	0.00846582
PDP1	-0.515485	0.00346333	0.0242791
ICK	-0.515309	0.00161865	0.0136438
YRDC	-0.514741	0.00188807	0.015302
TMEM156	-0.514625	0.00020571	0.00260516
PRR14L	-0.514162	0.0027896	0.0206039
PITPNM2	-0.514113	0.00296392	0.0214999
MYO6	-0.51289	0.00282963	0.0207939
SYTL3	-0.512794	0.00766502	0.0437679
STEAP1	-0.512359	0.00262568	0.0197204
GEMIN5	-0.5116	0.000292748	0.00347836
SNTB2	-0.511577	0.00164148	0.0137914
FBXL3	-0.511435	0.000378835	0.00431684
GEM	-0.511347	0.000896436	0.00857726
PRDM8	-0.510779	0.00107744	0.00991739
FAM161A	-0.509907	0.00426757	0.0285059
ATP2B1	-0.508442	0.00226897	0.0176631
AC009948.5	-0.507865	0.00469557	0.0304762
PHC1	-0.507361	0.00132727	0.0117337
APCDD1L	-0.506639	7.65933e-05	0.00119429
GINM1	-0.506578	0.000124487	0.00174539
ITPR1	-0.506561	0.00710459	0.0414704
VCL	-0.506106	0.00162906	0.0137167
PARP14	-0.506018	0.00172186	0.0142743
RP11-40F6.2	-0.505863	0.000544108	0.00573061
PHLDA1	-0.505836	0.000220458	0.00274726
ATG12	-0.504754	0.000314447	0.00368812
SLC35G2	-0.504575	0.00136053	0.0119667
LIMA1	-0.504426	5.66046e-05	0.000920387
LRRC58	-0.503894	0.00179325	0.0147484
TTC37	-0.503426	0.00708264	0.0413827
PURA	-0.503117	0.000491627	0.00527052
MED14	-0.502712	0.00551712	0.0343398
GEN1	-0.502328	0.00681813	0.0401786
HPCAL1	-0.502019	0.00232381	0.0179465
SLC36A4	-0.501092	0.00035328	0.00407899
NDOR1	-0.500974	0.000403385	0.0045434
RP11-206L10.11	-0.500742	0.00265954	0.0198954
GLI2	-0.500033	0.0066977	0.0397448
ZBTB6	-0.498468	0.00121626	0.0109323
RASSF5	-0.498287	0.00123588	0.0110767
FBXO28	-0.497912	0.000606852	0.00625608
FASTKD3	-0.497161	0.00317499	0.0226762
TEX10	-0.497146	0.000277528	0.00334602
RP5-1180D12.1	-0.496958	0.00323173	0.0230182
KCTD1	-0.49528	0.00140028	0.0122334
C17orf80	-0.494138	0.000386757	0.00439104
C18orf25	-0.493616	0.000755034	0.0074769
SUZ12	-0.49348	0.00162728	0.0137091
SLAMF7	-0.493429	0.000469697	0.00509252
METTL8	-0.493258	0.00042332	0.00471004
FEM1C	-0.493129	0.0022432	0.0174799
SPEG	-0.492896	0.00343049	0.024101
CEP250	-0.492778	0.000665665	0.00674192
RAI14	-0.49267	0.000617291	0.0063469
PAN3	-0.492118	0.00666565	0.0395999
ARTN	-0.492056	0.0026044	0.0195943
SLC44A1	-0.49184	0.000149445	0.00202075
ZNF761	-0.491823	0.00421708	0.0282724
DESI2	-0.491815	0.000548004	0.00576774
HTR7	-0.491799	0.00273517	0.0202788
HPSE	-0.490524	0.00286843	0.0209725
SDC3	0.490057	0.00249308	0.0189326
RRAGD	0.490676	0.000328126	0.00383835
HLA-A	0.491317	0.00227166	0.0176751
NTMT1	0.49149	0.00455086	0.0298856
CUL3	0.491604	4.18141e-05	0.000718916
SIX5	0.491793	0.00252309	0.0191438
FBXL15	0.491842	0.00592906	0.0362184
UBXN1	0.491873	0.00301071	0.0217522
PLA2G16	0.491943	0.00308635	0.0221561
SLC41A3	0.491951	5.63581e-05	0.000917335
PQBP1	0.492019	0.00280937	0.0207106
ERMARD	0.492312	0.000285269	0.00341818
G6PC3	0.492427	0.000593694	0.00614891
IFT74	0.492667	0.00180038	0.0147915
RABGGTA	0.492768	0.000867126	0.00836879
PKP2	0.493147	0.00465528	0.0302651
RPL39L	0.493272	0.00198749	0.0159173
RP3-412A9.11	0.493823	0.00899439	0.0493156
GUSB	0.494005	0.000467923	0.00508631
ZFPL1	0.494201	0.00321017	0.022896
HLA-C	0.495068	0.00149353	0.0127547
RPL12	0.495385	0.00235927	0.0181752
ASPSCR1	0.495871	0.00311039	0.0222864
PIGU	0.495922	0.000161155	0.00214556
SDHAF1	0.495955	0.00592739	0.0362184
UBXN6	0.496091	0.00248006	0.0189001
P4HA2	0.496257	0.000172063	0.00225418
TSR2	0.496315	0.000352884	0.00407899
COQ3	0.496338	0.000932131	0.00886435
AP3S2	0.497002	0.00185531	0.0151073
FAM234A	0.497024	0.00629332	0.0378644
CMTM3	0.497314	0.000363734	0.0041753
SLC2A3	0.49739	0.002288	0.0177757
PSMB6	0.49892	0.00142929	0.0123596
KCNK6	0.499428	0.00190434	0.0154098
KIAA1161	0.499571	0.00266812	0.019924
GALK1	0.499799	0.00210618	0.0166707
DYNLT3	0.500519	0.00039626	0.00447935
RP11-164A7.1	0.500708	0.00112979	0.0103158
TRIM47	0.501188	0.00321921	0.0229499
WNT9A	0.501353	0.00618059	0.0373592
MRPL28	0.501382	0.00275671	0.02039
MT-ATP6	0.501435	0.00107706	0.00991739
LINC00346	0.502265	0.00329777	0.0233629
ARL2	0.502464	0.00496163	0.0316881
FKBP8	0.502533	0.00450126	0.0296223
TMEM129	0.502657	0.00149124	0.0127492
HCFC1R1	0.502801	0.00703228	0.0411811
LEPROT	0.503324	9.94235e-05	0.00146382
CXXC5	0.503381	0.00433174	0.0287872
PIH1D1	0.503853	0.00178207	0.0146797
CBR4	0.50433	0.000887792	0.00852072
BTBD6	0.504486	0.000507131	0.00540702
NSMCE1	0.504738	0.00154834	0.0131436
DCXR	0.505263	0.0033803	0.0238523
SMPD2	0.505483	0.00372621	0.0257056
ANKRD9	0.50557	0.00169455	0.0141155
PTRHD1	0.505794	0.00265118	0.0198736
DTX4	0.505802	0.00892001	0.048925
COMT	0.506058	0.00102707	0.00956861
PRDX5	0.506548	0.00401287	0.0272079
ZFYVE21	0.506745	0.000199655	0.00254295
DBI	0.51006	0.00213796	0.016862
GNAI2	0.510333	0.000519679	0.00551148
LZTFL1	0.510482	0.0010068	0.00942556
ADCK2	0.510679	0.000144571	0.00196808
P3H3	0.510682	0.00117914	0.0106664
ARFGAP2	0.511133	7.57938e-05	0.00118301
OPLAH	0.5113	0.00900638	0.0493496
GMFG	0.51168	0.000804745	0.00788893
MFSD6	0.512643	0.00422491	0.0282817
KRT8	0.512846	0.000569244	0.00594311
CTF1	0.512899	0.00299847	0.0216839
ACVR2B	0.513061	0.00305593	0.0219872
IFITM3	0.513223	0.00359741	0.0249719
HELZ2	0.514209	0.00030512	0.00360611
B3GALT6	0.514349	0.00367637	0.0254293
MAGEF1	0.514512	0.000562142	0.00587684
BATF	0.514915	0.00538597	0.0336666
PARP16	0.515593	0.00193309	0.0155616
TMEM38A	0.516335	0.00324239	0.023073
B4GALNT1	0.516395	0.00140963	0.0122738
CXCR4	0.516617	0.00709316	0.0414286
CTSZ	0.516631	0.000428479	0.00476064
SNHG3	0.516684	0.00547095	0.034102
POLR2I	0.517104	0.00192588	0.0155213
TRAPPC1	0.517309	0.00185637	0.0151074
ICA1	0.517449	0.00530286	0.0332138
RBM38	0.517632	0.000343126	0.00399169
APOL1	0.517708	0.00186729	0.0151573
CPQ	0.517872	0.000647467	0.00658759
MAGEE1	0.518035	0.0011025	0.0101081
NDUFB7	0.518408	0.00648559	0.0387965
PXDC1	0.519151	0.000294347	0.0034947
SLC4A11	0.519175	0.000336929	0.00393134
MGST2	0.519612	0.00145967	0.0124999
TBC1D22A	0.519863	0.000851642	0.00826544
MRPS18A	0.52042	0.00181996	0.0149245
RAB37	0.520954	0.006934	0.0406974
FN3K	0.521547	0.00385791	0.0263805
BCAT2	0.522235	0.000860909	0.00832426
VAMP2	0.522307	0.000724928	0.00724323
GMPR	0.522522	0.00560052	0.0347014
INPP5J	0.523168	0.00695129	0.0407835
TMEM150A	0.523751	0.00283451	0.0207976
CLDN7	0.524074	0.00485935	0.0312546
MPG	0.524298	0.000619255	0.00636288
WASHC3	0.524364	0.000169852	0.00223462
GLB1L	0.524557	0.000404375	0.0045447
TALDO1	0.524825	0.00308871	0.0221561
RAET1G	0.524992	0.0075896	0.043523
TP53INP2	0.525151	0.00011615	0.00165165
NUDT22	0.525642	0.00227972	0.017729
B4GALT2	0.525802	0.0005161	0.00548009
RBM42	0.526029	0.00177839	0.0146649
ZBTB7A	0.526445	0.000360936	0.00414624
SH2D2A	0.526611	0.00352045	0.0245797
CCDC167	0.526716	0.00408157	0.027533
PROSC	0.527703	4.73157e-05	0.000797579
CTC-205M6.3	0.527957	0.00172012	0.0142674
COL18A1	0.528402	0.000698726	0.00703105
TSTA3	0.528583	0.000642503	0.00654563
SNX17	0.529173	3.61732e-05	0.00063597
RP11-480D4.3	0.529772	0.00618296	0.0373592
PDLIM1	0.529919	0.000187919	0.00242715
ACOT13	0.530096	0.000548878	0.00577304
MIEF2	0.530539	0.000223545	0.00278128
HLA-B	0.530548	0.00183801	0.0150056
TMEM120A	0.530631	0.00168732	0.0140852
NDUFS7	0.531912	0.00368239	0.0254522
PCK2	0.532105	0.000750939	0.00745224
IGSF3	0.532256	8.90193e-05	0.00133976
RAB3IP	0.532311	0.000463874	0.00505298
TBC1D7	0.532322	0.000639761	0.00652196
CTD-2037K23.2	0.532336	0.00200754	0.0160285
PCYT2	0.532721	0.000730778	0.00729234
RIMS3	0.532734	0.00674625	0.0399163
RP11-390E23.6	0.533263	0.00670083	0.0397482
DDAH2	0.533581	0.00241623	0.0185224
RP11-983P16.4	0.533784	0.00476398	0.0307833
SHISA5	0.534162	0.000458014	0.00501721
PRPF40B	0.53459	0.00416425	0.0279717
GPX4	0.534638	0.000844059	0.00820718
CTC-351M12.1	0.536858	0.0077264	0.0439514
ZFAND2B	0.537539	0.00108069	0.00993733
SLC48A1	0.538173	0.000418865	0.00467382
STAP2	0.539602	0.00128623	0.0114564
RP11-21N3.1	0.540211	0.00104154	0.00967445
SMIM10L1	0.540353	3.46665e-05	0.000612244
RP4-591C20.9	0.540487	0.000408	0.00456567
VASN	0.540588	0.00249369	0.0189326
FLOT1	0.540831	0.000101342	0.00148226
WDR13	0.54091	0.000892521	0.00855031
APEH	0.541039	5.47997e-05	0.000897742
CRELD1	0.54104	0.000612125	0.0063021
FUT1	0.541285	0.00659482	0.039314
RP11-680F8.1	0.54129	0.000405603	0.00455192
CADM4	0.54202	0.00252509	0.0191496
TSNARE1	0.542071	0.00135075	0.0118941
RPS6KB2	0.542205	0.000706115	0.00709165
BORCS5	0.54231	0.000219513	0.00273767
GCA	0.542745	0.000195703	0.00250696
EPHB2	0.542981	2.77058e-05	0.000508331
ABHD11	0.543654	0.000140083	0.00191746
ARV1	0.544259	0.000359645	0.00413751
TMEM223	0.544609	0.00134384	0.0118533
ECM1	0.5447	3.31057e-05	0.0005899
ABCD1	0.545237	0.00153921	0.0130875
C1orf233	0.546127	0.00792349	0.0447189
ALKBH7	0.546918	0.00548922	0.0342022
NFKBIE	0.54727	0.00195947	0.0157252
MXD4	0.547547	0.00142135	0.0123296
ADIRF	0.547559	0.0052616	0.0330565
CCNH	0.547678	1.56481e-05	0.000319125
C14orf37	0.548745	0.00796997	0.0449324
PPCDC	0.548814	0.000604717	0.00624234
ACAT2	0.549229	1.1527e-05	0.000245967
BAIAP2-AS1	0.549503	0.00143507	0.012364
PPFIA3	0.550116	0.00191985	0.0155031
RP11-520M5.5	0.551507	8.76244e-05	0.00132517
PGAP3	0.552588	0.00299836	0.0216839
RNPEPL1	0.553113	0.00425944	0.0284639
NSMCE2	0.553507	8.31559e-05	0.0012662
EFCAB4A	0.554035	0.00357901	0.0249107
RP4-560B9.2	0.554302	0.00444627	0.0293473
SGPL1	0.554383	2.64858e-05	0.000489032
ADTRP	0.554716	0.00868892	0.0479834
AC027763.2	0.55513	0.00712206	0.0415266
KLHDC3	0.555329	5.46982e-05	0.000897742
KAZALD1	0.555833	0.00102384	0.00954424
BORCS6	0.55647	0.00267027	0.0199305
PTPRU	0.556509	0.00312828	0.0223939
AP1M2	0.557028	0.000736421	0.0073317
RP11-147L13.11	0.557212	3.25144e-05	0.000582359
RP11-391M1.3	0.557516	0.00531963	0.033292
DHRS1	0.558031	0.00024583	0.0030319
HAGH	0.558577	0.00038942	0.00441484
RAP1GAP2	0.5586	0.002083	0.0165292
RP11-392A22.2	0.559233	0.00727166	0.042155
IRF7	0.559251	0.00196668	0.0157588
GATA2	0.559496	2.94879e-05	0.000537231
OCEL1	0.559814	0.0017053	0.0141823
TMEM161A	0.560328	0.000116345	0.00165206
RP11-73M18.7	0.561376	0.000241396	0.00298431
HINT3	0.561563	9.1598e-05	0.00137194
SIGMAR1	0.562041	1.15241e-06	3.41925e-05
PFN1	0.562419	0.00019801	0.00253027
FAM109A	0.562532	0.000592854	0.0061443
TPM1	0.564705	4.30647e-06	0.000107159
ARRB2	0.564934	0.00368295	0.0254522
RP11-295G20.2	0.564935	0.00509417	0.0322831
NT5DC2	0.565945	1.13635e-05	0.000243667
AKR7A2	0.566093	6.32271e-05	0.00101535
UQCRC1	0.5663	0.00012046	0.00170273
SERGEF	0.566331	0.000667732	0.00675845
CLCN5	0.566547	0.00408302	0.027533
LIMS2	0.567073	0.000505602	0.00539805
GLIS2	0.568058	0.000183012	0.00236776
COQ5	0.568143	1.76522e-05	0.000350278
AC009005.2	0.568202	0.00849496	0.0471919
ASPHD2	0.569469	0.000651298	0.00662224
TMEM200B	0.571749	7.21114e-05	0.00113348
MPND	0.571761	0.00819814	0.0459031
CELSR1	0.571776	0.00100099	0.00939299
ADAP1	0.571882	0.00255557	0.0193347
BAG1	0.572091	1.98635e-05	0.000386284
TMEM256	0.572474	0.00175078	0.0144755
SPTBN2	0.573225	8.12704e-05	0.00124357
ROGDI	0.573307	0.00385387	0.026376
MST1R	0.573321	0.00010277	0.00149649
TRMT112	0.573369	0.000207079	0.00261399
FAM50A	0.573466	0.00210971	0.0166902
SLC1A4	0.573571	0.000924257	0.00881098
CH507-42P11.8	0.573769	0.00607718	0.03682
RP11-27I1.2	0.57379	0.000128804	0.00179461
VLDLR	0.574141	0.00304733	0.0219557
FAM103A1	0.574441	9.07063e-05	0.00136121
ZNF397	0.575095	0.00040538	0.00455192
ZSWIM7	0.575368	5.05483e-05	0.000843031
CHMP2A	0.575479	0.000615557	0.00633325
RNASEK	0.57661	0.00167624	0.014023
EID2	0.577155	4.9967e-05	0.000836022
DBNL	0.57718	8.81024e-05	0.00132853
DRAM1	0.577195	4.82021e-06	0.000117319
COQ7	0.577209	1.62311e-05	0.000327502
TMEM92	0.5773	2.2286e-05	0.000425428
RP11-348A11.4	0.577632	0.00860038	0.0477095
NUDT7	0.577829	0.00690524	0.0405592
GMDS	0.578114	6.93336e-05	0.00109757
COL6A1	0.579011	8.37713e-06	0.000189117
DTNA	0.579614	0.000199442	0.00254231
KCTD11	0.580547	0.000124229	0.00174335
HOXB9	0.580689	2.67329e-05	0.000492803
CCDC22	0.580691	0.000212581	0.00266616
MGAT4B	0.581001	8.28603e-05	0.00126342
EIF4E2	0.581244	3.17958e-06	8.29816e-05
CHCHD5	0.581523	0.00311553	0.0223129
SMUG1	0.58169	0.00018133	0.00235428
CTNS	0.581805	3.56697e-05	0.000627827
BLOC1S1	0.581809	0.00283135	0.0207939
FAM134B	0.58205	0.00343817	0.0241354
GPR108	0.582399	3.17911e-05	0.000572498
LZTS3	0.582782	0.000807862	0.0079145
SLC25A23	0.582828	0.000402833	0.00454047
GKAP1	0.583132	0.000472096	0.00510683
B3GNT3	0.583611	0.00139839	0.0122237
PRKCZ	0.583673	0.000164214	0.00217329
TSPYL4	0.584044	2.40202e-05	0.000450799
ADM2	0.584064	0.00297809	0.0215766
HYAL3	0.584613	0.000209661	0.00264231
RP11-157P1.4	0.584921	0.00370138	0.0255569
CTB-25B13.12	0.585477	0.00193863	0.0155821
FDFT1	0.585743	0.0030443	0.021944
PLPP6	0.586018	0.00220068	0.0171974
FIS1	0.586154	0.000598416	0.00618959
SYNPO	0.58648	6.06102e-06	0.000143263
OTUD5	0.586561	0.000112994	0.00161182
ZNF704	0.586739	6.80421e-05	0.00108437
TADA3	0.586859	1.1841e-05	0.000250834
SYNC	0.586938	0.00099127	0.00932429
RP13-1032I1.7	0.587652	0.00461154	0.030109
SAMD10	0.588157	0.000514811	0.0054776
SLC29A2	0.588192	0.0029543	0.0214541
S100A10	0.588993	0.000159385	0.00213111
ISY1	0.589591	0.000754234	0.00747519
C14orf179	0.590601	0.00144087	0.0124057
STX10	0.590603	0.000257269	0.00315054
MYOM3	0.591434	0.000782993	0.00769993
RAMP1	0.591685	0.00200261	0.0160137
EN2	0.593756	0.00889394	0.0488164
WDR54	0.594516	0.000134746	0.00186326
PSPN	0.594645	0.00342318	0.0240791
FAM53A	0.596219	0.00138575	0.0121337
UCP2	0.597741	8.87166e-06	0.000199126
RP11-392P7.2	0.598066	0.00186253	0.0151344
LMBRD1	0.598573	0.000358192	0.00412384
TFPI2	0.59915	9.21592e-05	0.0013777
PPIP5K1	0.59939	5.83787e-05	0.000946466
ABTB1	0.599698	0.000748685	0.00744242
ADA	0.60134	0.000559607	0.00585819
EBP	0.601422	0.00033576	0.00392358
RP11-61K9.3	0.60181	0.00355396	0.0247475
RP11-799A12.1	0.601862	0.00540036	0.033716
CARD11	0.602102	1.07594e-05	0.000233751
RP11-620J15.3	0.602151	0.000995282	0.00935637
MT-CYB	0.602427	0.000206456	0.0026118
CAB39L	0.602771	6.53405e-06	0.000152139
METRNL	0.603189	0.00175978	0.0145345
ZBTB42	0.603495	0.00491936	0.0314956
WBP2	0.603857	0.000265532	0.00323392
ZNF641	0.604455	0.000509059	0.00542011
LYL1	0.605539	0.00138387	0.0121267
CRIP2	0.605716	0.00129454	0.0115122
SH3GLB2	0.605735	0.000107347	0.00154542
ITGB4	0.606815	0.00108396	0.00995566
NIFK-AS1	0.607757	0.000951446	0.00900953
ANKRA2	0.607875	7.08982e-05	0.00111554
TMEM205	0.608722	0.000281816	0.00338722
JPH2	0.608781	4.11826e-05	0.000708841
TSSC1	0.608958	1.42546e-05	0.000295665
AC025335.1	0.609128	0.00144597	0.0124241
GRHPR	0.609793	4.05174e-05	0.000699807
YIF1A	0.611029	4.64865e-05	0.000789004
GAS6-AS2	0.611332	0.000306199	0.00361612
MYO1C	0.611518	3.00551e-06	7.90954e-05
FAM84B	0.611764	0.000461963	0.00504629
RPS6KL1	0.611824	0.000416936	0.00465897
TCEA2	0.61348	0.00101444	0.00947924
ISG15	0.613496	0.00272374	0.0202326
PGLS	0.613845	0.000760952	0.00752116
CTC-260E6.4	0.614007	0.00574291	0.0353799
ANKRD1	0.614591	1.62349e-07	6.25968e-06
NDRG2	0.614844	0.00502832	0.0319857
TSPAN15	0.615501	0.000102026	0.00148946
STARD10	0.615916	0.000488976	0.00524571
TIMP1	0.61652	0.000111542	0.00159842
SLC25A20	0.616527	5.7544e-06	0.000137268
CMB9-55F22.1	0.616879	0.00130403	0.0115743
TOM1	0.617009	0.00015038	0.00202811
UGT8	0.617093	0.000227619	0.00282745
GPR137	0.617624	5.41397e-05	0.000890532
TMEM56	0.617903	8.66169e-05	0.00131195
VPS25	0.618164	1.05858e-05	0.0002303
CTD-2357A8.3	0.618849	0.00627782	0.0377858
HHAT	0.619045	6.15641e-06	0.000144643
KREMEN2	0.619085	0.00505521	0.0321277
CDK20	0.619559	0.0055618	0.0345164
MNX1-AS1	0.61973	0.00306715	0.0220475
SHPK	0.620547	0.00218006	0.0170819
NOXA1	0.621002	0.00286912	0.0209725
PLEKHA7	0.621313	0.000193726	0.00248572
TPRN	0.623508	0.00021319	0.00267165
MAD2L2	0.623542	0.000135095	0.00186393
GJB2	0.623582	4.75427e-05	0.000798891
HDHD2	0.62369	3.74753e-06	9.53845e-05
RP11-26J3.3	0.62373	0.00754407	0.0433311
GSTM4	0.625114	1.14129e-05	0.000244201
SNCG	0.625543	0.000247614	0.00304908
KRT8P12	0.62643	0.00178854	0.0147252
H2AFJ	0.626883	0.0011666	0.0105749
RRNAD1	0.626915	4.65183e-05	0.000789004
PBXIP1	0.626971	0.00101815	0.00949799
RP11-24F11.2	0.627772	0.00801617	0.0451112
NME3	0.628183	0.00126778	0.0113235
KLF11	0.628388	0.000589483	0.00611751
XBP1	0.628598	1.72258e-06	4.86098e-05
TRAPPC9	0.62868	3.71769e-05	0.00065141
RP11-492E3.1	0.629038	1.13723e-05	0.000243667
RP11-1072A3.2	0.629173	0.00458809	0.0300303
CYB5D2	0.629402	1.45976e-05	0.000302375
DLK2	0.629486	0.00205629	0.0163673
RHPN1	0.629748	4.81228e-05	0.000807769
TINAGL1	0.630243	1.43479e-06	4.17751e-05
HTRA3	0.630585	0.000155499	0.00208811
TMEM187	0.630849	0.0011454	0.0104156
GPRC5B	0.63135	7.02793e-05	0.00110692
S100A13	0.63174	0.000588114	0.00610737
BRSK2	0.632088	0.00165714	0.0139005
C19orf33	0.633835	0.00208127	0.0165239
VPS28	0.633915	5.88615e-05	0.000952113
PIN4	0.634002	3.69267e-05	0.000647756
RMND5B	0.634556	6.96778e-06	0.000160321
PRAF2	0.635911	0.00120274	0.0108392
HSPB1	0.636646	0.000598973	0.00619124
RP5-991G20.1	0.636898	4.3886e-05	0.000750398
SNHG10	0.638126	0.00113792	0.0103657
PYM1	0.638139	0.000217561	0.0027155
FAM210B	0.638254	5.3998e-07	1.78205e-05
TMEM37	0.638297	0.00527703	0.0331052
DSP	0.638406	0.000423661	0.00471047
ADORA1	0.63927	0.000180699	0.00235151
MVB12A	0.6395	7.01621e-05	0.00110692
HMHA1	0.639552	5.07934e-07	1.69787e-05
TNFSF12	0.63987	0.000112349	0.00160423
CCDC114	0.640129	0.0047681	0.030793
HIP1R	0.640845	4.0557e-06	0.000102226
FSCN1	0.641902	4.37111e-05	0.000748228
JUND	0.642444	0.00290619	0.0211937
SEMA3B	0.643639	0.00143012	0.0123596
RASSF7	0.644459	0.000281059	0.00338073
OLMALINC	0.644654	0.00299271	0.0216684
TAGLN2	0.645166	3.909e-06	9.89616e-05
APLP1	0.646021	6.00896e-05	0.000968961
ARRDC1	0.647065	3.29997e-05	0.000588816
KCNJ4	0.647493	0.00661648	0.039413
MT-ND3	0.6482	0.000916859	0.00875047
MICA	0.648451	3.65857e-07	1.27209e-05
GPAT2	0.649697	1.28337e-05	0.000268337
PORCN	0.649932	1.39938e-06	4.08971e-05
TDRD3	0.650539	3.34117e-06	8.67422e-05
MAMSTR	0.650716	0.00623208	0.0375831
BRI3	0.65146	0.00191283	0.0154624
PHLDA3	0.651815	0.000436529	0.00483
RAB6B	0.652468	0.00471183	0.0305308
CRABP2	0.652658	0.00182844	0.0149746
DBP	0.653315	0.00458469	0.0300303
FAM173B	0.655744	2.11515e-06	5.80064e-05
LDOC1	0.65595	1.12125e-05	0.000240907
GPR173	0.656353	3.64267e-05	0.000639705
TRPT1	0.656656	6.95014e-05	0.00109911
EML1	0.656769	0.000160387	0.00214025
RP5-1142A6.3	0.656886	0.00125842	0.0112593
CROCC	0.657063	9.28147e-05	0.00138484
SEMA4F	0.657388	9.89564e-07	3.00293e-05
MUT	0.657569	5.83908e-05	0.000946466
MAPK11	0.658077	0.000339215	0.0039521
MTIF3	0.658586	4.04367e-06	0.000102088
SREBF2	0.659788	0.00247691	0.0188854
PTP4A3	0.659841	0.000495992	0.00531366
LINC00324	0.659991	0.00618934	0.0373832
FLVCR1-AS1	0.66148	0.00249405	0.0189326
PDXK	0.661894	7.57476e-06	0.000172503
CFDP1	0.662072	8.91677e-05	0.0013407
CH17-360D5.3	0.662167	0.00573359	0.0353432
CCRL2	0.662333	8.32014e-07	2.58688e-05
EPOR	0.66264	0.000686909	0.00692555
SRRM3	0.663118	0.000609504	0.00627926
RP11-218M22.1	0.663316	0.000140011	0.00191746
RP11-350J20.12	0.664147	0.000479692	0.00516179
TXN2	0.664551	1.38155e-05	0.000287706
C10orf55	0.664573	0.00677552	0.0400084
CTC-338M12.4	0.664587	0.000365217	0.00418923
SLC50A1	0.665596	4.11593e-06	0.000103243
PLA2G4C	0.666135	0.00303476	0.0218955
SLC25A42	0.667188	3.91518e-05	0.000682179
CCDC28B	0.667492	0.000887485	0.00852072
ALDH3A2	0.667945	9.00672e-07	2.78922e-05
AC020571.3	0.668365	0.00595708	0.0363184
FAM78A	0.668543	0.000646747	0.00658456
TMEM150C	0.669863	0.00107204	0.0098955
CCDC85B	0.670764	0.000857828	0.00829962
NFKBIL1	0.671718	6.86149e-05	0.00108832
OPTN	0.671957	2.20785e-05	0.000422502
TFCP2L1	0.672824	0.000104786	0.00151555
B9D1	0.67316	5.39815e-05	0.000889087
ALDH5A1	0.674633	4.27042e-05	0.000733066
PEX7	0.674653	4.05229e-05	0.000699807
PEX6	0.675363	9.11055e-07	2.8102e-05
NBL1	0.675406	9.42863e-05	0.00140277
ATF6B	0.675814	3.17839e-07	1.12779e-05
MOSPD3	0.676385	3.89636e-05	0.000680422
PIGP	0.67646	7.19364e-06	0.000164545
SLC6A8	0.676767	0.00096247	0.00909733
RP11-644F5.11	0.677457	0.000182873	0.00236776
RP11-565F19.2	0.677491	0.00268538	0.0200048
RP11-181G12.2	0.677929	0.00865612	0.0479333
AC093673.5	0.67848	0.00218406	0.0171046
RP11-6N17.4	0.67922	0.00874278	0.0481905
TIMM17B	0.679367	4.66164e-05	0.000789287
CAMK2N2	0.679615	0.00144604	0.0124241
OCIAD2	0.680323	2.5882e-07	9.4197e-06
SLC27A3	0.681096	5.48107e-05	0.000897742
RP5-940J5.9	0.681389	0.0086673	0.0479723
EFNA3	0.681597	0.00517102	0.0326638
CTA-29F11.1	0.681688	0.000475657	0.0051311
CTA-445C9.14	0.681777	0.000728381	0.00727308
JHDM1D-AS1	0.682014	0.0079112	0.0446819
CBY1	0.68224	1.85133e-06	5.1405e-05
GIPR	0.683253	0.00441918	0.0292428
LHPP	0.68336	0.00134757	0.0118795
C10orf35	0.683947	7.70188e-05	0.00119707
RP11-874J12.2	0.68443	0.00283065	0.0207939
CHMP6	0.684836	1.5933e-05	0.000323161
C11orf74	0.684924	4.73622e-05	0.000797579
AC100748.2	0.686716	0.000104501	0.0015132
FAM104B	0.687256	8.4411e-05	0.0012828
KRT18	0.687441	5.86907e-06	0.000139151
TRAM1L1	0.688003	0.00040122	0.00452556
ENO3	0.688049	2.45918e-06	6.66201e-05
POLD4	0.688294	0.000340573	0.00396496
SFN	0.688485	3.25256e-05	0.000582359
REEP2	0.688594	0.000237727	0.00294596
RP11-124N14.4	0.689475	8.01524e-05	0.0012313
AKR1A1	0.689588	2.10438e-06	5.78128e-05
C1RL	0.690327	7.80577e-05	0.00120865
S1PR2	0.690842	0.0032299	0.0230157
ABCG4	0.69176	0.00428785	0.0286169
CTD-2555C10.3	0.693213	0.00185793	0.0151074
NYAP2	0.693387	0.00913121	0.0498726
GLP2R	0.693809	0.00776691	0.044123
SPTB	0.693981	0.00156043	0.0132246
PHLDB3	0.694408	2.76405e-05	0.00050773
FDPS	0.694704	3.18328e-05	0.000572585
KLHL29	0.69498	1.0344e-05	0.000225355
RP1-278C19.3	0.695828	0.00128627	0.0114564
RP11-879F14.2	0.69653	9.60755e-05	0.0014253
ADGRL1	0.696878	3.1027e-07	1.10597e-05
VSIG10L	0.697059	0.00591662	0.0361992
OGDHL	0.697416	0.00179055	0.0147339
PPOX	0.698164	2.55909e-05	0.000474559
RP5-1129J21.3	0.698655	0.00261038	0.019615
SUMF1	0.69965	1.02635e-07	4.2295e-06
STX11	0.702195	0.00130667	0.0115845
RP11-345P4.9	0.702636	0.00103889	0.00965556
YPEL2	0.703612	0.00132693	0.0117337
ZNF219	0.704266	2.9537e-05	0.000537497
TSPAN2	0.706082	3.46773e-06	8.97289e-05
MSMO1	0.707368	0.00067695	0.00684475
SSR4P1	0.707382	0.00485964	0.0312546
B3GNT4	0.707669	0.00831877	0.0463951
RP11-458J1.1	0.707989	0.000655185	0.00665742
RPS6KA2	0.708219	1.16548e-05	0.000247677
HSD17B8	0.708463	0.000460833	0.00503747
RP4-639F20.1	0.70871	0.00041632	0.00465543
FAM81A	0.708884	0.000373888	0.00426671
LRRC3	0.708921	4.68326e-05	0.000791321
TNNT1	0.709595	0.000112273	0.00160423
RP4-555D20.4	0.709785	0.000755832	0.00748005
PIR	0.710201	5.56064e-07	1.81971e-05
RP11-304L19.5	0.710705	0.000469792	0.00509252
LYSMD4	0.711891	3.46142e-05	0.000612016
DHCR7	0.713021	0.00123053	0.0110479
CFD	0.713741	0.00518099	0.0327003
PROSER2	0.714044	9.52739e-08	3.97877e-06
C9orf9	0.71418	5.04516e-05	0.00084232
CTD-3116E22.4	0.714767	4.90306e-05	0.00082212
RP11-967K21.1	0.715382	0.00712327	0.0415266
RP11-567M16.6	0.715751	0.000375298	0.00427967
FAM195A	0.716962	9.9661e-05	0.00146593
CTD-2003C8.1	0.717455	1.06361e-06	3.21082e-05
KLHDC9	0.718827	0.00662207	0.0394312
MARCH2	0.722251	1.88013e-05	0.000368851
BBS9	0.723529	9.38936e-05	0.0013996
PARD6A	0.725593	0.000557163	0.00584046
RP11-452L6.5	0.725843	7.92123e-05	0.00122288
LAGE3	0.7261	0.000100736	0.00147638
C7orf13	0.72648	0.000186579	0.0024119
SERTAD4-AS1	0.727027	4.71586e-05	0.000795871
PLSCR4	0.728662	5.3852e-05	0.000889087
SORL1	0.728738	0.00650641	0.0388911
TMEM154	0.728747	0.000270649	0.00328085
GAS6	0.730431	1.77489e-06	4.95025e-05
C9orf163	0.731304	0.00888944	0.0488122
NUAK1	0.731577	2.89463e-07	1.0486e-05
CCDC3	0.731891	0.0033956	0.0239227
TDRKH	0.731899	5.34648e-06	0.00012892
PRSS16	0.732446	0.00905118	0.0495224
C15orf62	0.732602	0.00759424	0.043523
RP4-792G4.2	0.733362	0.000829768	0.00809144
PIP5KL1	0.733389	0.00124883	0.0111864
TMEM63C	0.733522	0.00844669	0.0469753
GNG7	0.734188	0.000855746	0.00828759
AP000330.8	0.735129	0.000515462	0.00548009
CCBL1	0.735218	6.63577e-07	2.13565e-05
GJB3	0.735416	0.000453688	0.00498737
PDGFA	0.735948	3.79395e-06	9.62514e-05
KNDC1	0.737442	0.00296475	0.0214999
PIGV	0.739427	2.71563e-08	1.3056e-06
BAIAP2L2	0.739432	0.00800105	0.045075
KBTBD11	0.73986	0.000134983	0.00186393
TINCR	0.739938	0.00719343	0.0418417
PTK6	0.73996	1.62286e-08	8.18101e-07
SAPCD2	0.740853	2.16031e-08	1.06829e-06
RP1-212G6.7	0.741029	0.00847073	0.0470908
IFITM2	0.742038	9.0904e-06	0.000202577
C1QL1	0.742439	0.0075934	0.043523
LGMN	0.743237	2.29165e-08	1.12965e-06
GSTZ1	0.744103	6.98629e-07	2.24382e-05
ATP5D	0.745156	0.000256877	0.00314821
FEZ2	0.745709	3.0195e-09	1.93559e-07
RP11-793H13.11	0.745797	0.00790152	0.0446434
PCSK6	0.745875	0.00155871	0.0132172
ZC3H6	0.746846	0.00558103	0.0345944
DNASE1L1	0.747652	3.58256e-08	1.65499e-06
RP11-597K23.2	0.747768	0.00409154	0.0275666
GUCY1B3	0.750212	1.90165e-05	0.000371678
PCBD1	0.750374	3.2858e-07	1.15798e-05
ALDH1L1	0.750858	0.000134807	0.00186326
FAM209B	0.752418	0.0074142	0.042727
RP11-379H18.1	0.75272	1.25762e-06	3.70319e-05
PALM	0.753514	0.00100196	0.00939644
RP11-686O6.2	0.753863	0.00725255	0.0420756
JUNB	0.754433	2.99065e-06	7.89582e-05
KCNC3	0.754611	0.00715131	0.0416745
ULK1	0.756443	1.22786e-06	3.62929e-05
CBX7	0.756928	9.90888e-07	3.00293e-05
PPP1R3F	0.757817	1.16316e-05	0.000247521
RP11-54A9.1	0.75832	0.00114674	0.0104156
IGFBPL1	0.758474	4.00126e-05	0.000694846
PRR36	0.759379	0.00675089	0.0399235
DPM3	0.759835	3.31362e-05	0.0005899
MYZAP	0.760333	0.00046368	0.00505298
FIBCD1	0.760713	1.9404e-05	0.000378292
IGFBP4	0.760964	9.19068e-07	2.81817e-05
DNAJC1	0.76106	4.73308e-07	1.59758e-05
LYNX1	0.762355	0.00299354	0.0216684
SLC29A4	0.762364	0.000370861	0.0042446
RP11-560J1.2	0.762577	0.00663652	0.039487
LINC01232	0.763166	1.6525e-05	0.000331715
AP000662.4	0.764507	0.00599956	0.0365068
ADRA2C	0.764582	0.00635691	0.0382175
IQCK	0.765328	2.05812e-05	0.00039732
ZFPM1	0.766363	0.000149667	0.002022
EBF4	0.766559	1.74678e-05	0.000347061
PYCR1	0.76752	1.05784e-08	5.70174e-07
PID1	0.767604	5.82158e-08	2.56166e-06
RP4-614O4.5	0.768522	2.49133e-05	0.000464245
BBC3	0.768571	0.000463337	0.00505298
ANO7	0.76896	0.000369778	0.00423532
ABAT	0.769337	0.00431615	0.0287398
ATP13A2	0.76989	2.48894e-07	9.16552e-06
CCDC151	0.770001	0.000823019	0.00803269
TMEM132A	0.770023	3.25175e-07	1.14858e-05
HSD11B1L	0.770195	0.00116699	0.0105749
CTD-2001E22.2	0.774855	6.86869e-08	2.98865e-06
CTD-2630F21.1	0.774953	0.000462797	0.00505185
SMAD6	0.775667	1.47607e-05	0.000304943
INHBB	0.775959	3.3323e-05	0.000591872
SMIM14	0.776103	0.000295451	0.00350089
AC009303.2	0.776254	0.000979979	0.00923481
WISP2	0.776341	0.00588341	0.0360385
PPP4R4	0.776508	6.45795e-05	0.00103281
NIT1	0.77745	3.76745e-09	2.31046e-07
NR2F6	0.778363	6.66732e-05	0.00106411
SYNGR2	0.778484	2.36689e-07	8.77834e-06
RP3-467N11.1	0.778676	0.000353273	0.00407899
TMC8	0.780645	1.53083e-07	5.91704e-06
ETFB	0.780751	1.58119e-05	0.000321964
EID2B	0.781461	4.71997e-06	0.00011524
PANX2	0.782093	0.000249098	0.00306492
CNFN	0.782451	0.000787598	0.00774032
RP11-384L8.1	0.782705	0.00502876	0.0319857
RP11-634H22.1	0.783058	0.00497607	0.0317673
MAFA	0.783904	0.00534327	0.0334131
EGFL7	0.784916	5.51963e-06	0.000132889
FBXW4	0.78502	8.02965e-06	0.000181799
TFEB	0.788037	0.000519764	0.00551148
SYNE4	0.788466	0.00407197	0.0274823
PDZD7	0.7885	0.000182817	0.00236776
PRPF38A	0.788836	6.88377e-10	5.18012e-08
RP11-563N4.1	0.789119	0.00500393	0.0318872
RP4-621F18.2	0.789542	1.61945e-05	0.000327188
ESPN	0.79203	0.00458969	0.0300303
RP4-794I6.4	0.792341	0.00460214	0.0300955
RP11-296O14.3	0.792908	0.00169027	0.014095
ANG	0.792993	0.00169681	0.0141219
SLC25A45	0.793768	5.49563e-05	0.000897742
RBPMS2	0.794042	0.00217102	0.0170368
LRP3	0.794545	2.9577e-07	1.06402e-05
CCL26	0.79526	0.0039716	0.0269799
LIPH	0.795661	1.2138e-05	0.000256198
SMKR1	0.796702	0.00469775	0.0304776
SDSL	0.797265	1.41024e-06	4.11374e-05
SYNGR3	0.798613	0.00401386	0.0272079
CYSTM1	0.79863	5.1712e-07	1.71387e-05
SUSD2	0.799369	6.42058e-07	2.07497e-05
CDK2AP2	0.799647	1.63195e-06	4.64353e-05
SLC25A1	0.801894	2.02316e-05	0.000392462
NUP210	0.803057	2.06712e-07	7.77766e-06
RP11-179B2.2	0.803198	0.00400144	0.0271572
ADAMTS7	0.80651	1.30182e-07	5.15992e-06
PPM1H	0.807574	6.2282e-06	0.00014589
PPP1R13L	0.808251	1.0423e-08	5.63745e-07
RP11-611E13.2	0.809985	0.000551267	0.00579275
CPNE5	0.810294	6.28891e-05	0.00101096
RHOV	0.810436	0.00326343	0.0232015
RP11-533E19.7	0.810551	0.00396812	0.0269683
ZBTB22	0.810831	1.06913e-07	4.37108e-06
PDK4	0.811119	0.000201992	0.00256642
DND1P1	0.812188	0.00390548	0.0266461
MYO5B	0.812593	6.29034e-06	0.000146903
TMEM225B	0.813855	0.00335859	0.023748
FURIN	0.814055	1.93341e-11	2.07118e-09
TBX1	0.814421	1.60875e-06	4.60651e-05
C22orf23	0.816583	0.00183022	0.0149782
MVD	0.816639	1.08e-05	0.00023398
RP1-92O14.3	0.817052	0.00364029	0.0252246
ZNHIT1	0.8171	2.83348e-06	7.57068e-05
JOSD2	0.817154	1.9017e-05	0.000371678
TMIE	0.817485	0.0012093	0.0108823
ADGRE2	0.819075	0.00240784	0.0184854
RP11-110G21.1	0.820505	0.00016484	0.00217912
TLCD1	0.820627	4.31358e-06	0.000107165
CRYBA2	0.820715	0.003591	0.0249533
RP11-486I11.2	0.820917	0.00328361	0.0233024
CMTM4	0.821752	1.1298e-08	5.98601e-07
CHRNB1	0.822227	1.54474e-11	1.69453e-09
RP11-122A8.4	0.822863	0.00336275	0.0237666
TIGD3	0.822905	0.0014532	0.0124788
BMP8B	0.823353	1.82585e-05	0.00036011
RAP1GAP	0.823802	1.5652e-05	0.000319125
UNC5A	0.82518	0.00338984	0.0239038
RP11-314B1.2	0.826286	0.00183602	0.0150012
CLIC6	0.826733	2.8111e-06	7.52381e-05
FAHD2B	0.827464	3.53607e-06	9.10435e-05
ST6GALNAC2	0.829855	0.0013318	0.0117672
LL22NC03-86G7.1	0.830655	2.96435e-05	0.000538179
EEF1A2	0.833857	8.86702e-07	2.75142e-05
RP11-811P12.4	0.834403	0.000197486	0.00252565
MMAB	0.834474	2.0584e-05	0.00039732
SNAP91	0.835326	0.00010176	0.00148697
POLR3GL	0.83683	5.46495e-09	3.11823e-07
RP1-39G22.7	0.838877	1.683e-05	0.000336535
FAM49A	0.839732	0.00230485	0.0178531
RP11-153A23.6	0.841369	5.4866e-09	3.11915e-07
THEM6	0.841392	2.22776e-09	1.48298e-07
AK7	0.841653	0.00282119	0.0207683
CTC-203F4.2	0.842011	0.00274886	0.0203612
PKDCC	0.842046	0.000915005	0.00873883
DNAJB2	0.84278	3.5433e-07	1.23753e-05
RP3-512B11.3	0.843537	0.00125458	0.0112314
ARID3A	0.843926	1.99585e-08	9.96453e-07
NINJ1	0.844144	5.19625e-07	1.71851e-05
BIK	0.844615	0.00053727	0.00567394
RND1	0.846069	0.0019628	0.0157438
TYMP	0.846213	0.000435041	0.00481979
ALDH4A1	0.847782	5.14643e-07	1.71295e-05
FRMD6-AS1	0.848076	0.000447515	0.00492994
WFDC3	0.8481	0.000286485	0.00342747
SEMA6B	0.848615	4.06868e-07	1.39958e-05
ADCY5	0.848664	0.00259758	0.019566
KIAA0040	0.849333	0.000504723	0.00539236
H1FX	0.850521	4.1992e-06	0.000104993
RP11-355B11.2	0.851484	0.000166924	0.00220354
MVK	0.851662	3.36422e-05	0.000596862
TTYH2	0.852306	6.4779e-06	0.000151057
ABLIM2	0.852539	0.000168858	0.0022253
RHOF	0.852634	6.17656e-10	4.71629e-08
RP11-475N22.4	0.853116	1.54073e-05	0.000316205
FNDC5	0.853307	0.00237843	0.0183047
TMEM52	0.853776	0.00121257	0.0109054
TTC39A	0.853824	0.00130362	0.0115743
LINC00526	0.854381	0.000551496	0.00579275
FAHD2CP	0.854396	0.000104526	0.0015132
RP5-1070A16.1	0.85479	5.00693e-05	0.000836835
AQP3	0.855001	3.68858e-06	9.43464e-05
NEDD9	0.858136	1.39865e-05	0.000290878
SPRYD3	0.858598	9.43151e-10	6.8016e-08
SHC2	0.859067	0.000110497	0.00158638
CD14	0.859132	0.000290186	0.00345848
ARVCF	0.859457	1.61952e-06	4.62886e-05
DMTN	0.860173	6.49692e-08	2.84277e-06
SDR16C5	0.860524	2.40835e-07	8.91089e-06
RP5-1172A22.1	0.860816	3.32841e-06	8.65553e-05
CH17-195P21.2	0.864088	0.00192203	0.0155127
TGFB1	0.865129	1.16082e-07	4.69667e-06
A4GALT	0.866625	4.06869e-06	0.000102388
LINC00482	0.866699	0.00183487	0.0150012
HOXD1	0.867055	0.000146761	0.00199138
CTSV	0.867429	1.094e-07	4.44943e-06
RP3-399L15.3	0.869161	2.88952e-06	7.69403e-05
PHOSPHO1	0.869167	0.000875458	0.00843353
TM7SF2	0.871254	1.83554e-05	0.000361468
RP11-591N1.1	0.871755	0.000164934	0.00217912
CERS4	0.871794	3.18033e-06	8.29816e-05
KLC3	0.871921	0.00155753	0.0132144
MPP7	0.87266	4.54788e-05	0.00077678
SLC45A4	0.874067	3.02544e-08	1.4281e-06
EPHA10	0.875677	0.0018905	0.0153137
TMPRSS3	0.876051	0.00114125	0.0103863
RCOR2	0.877651	0.000523631	0.00554673
CXorf24	0.878207	0.000157205	0.00210614
MATN3	0.878458	4.52107e-06	0.000111432
RP11-412D9.4	0.881872	0.000107008	0.00154196
MATK	0.883603	0.000717325	0.00718109
NXPH4	0.884221	1.78762e-05	0.000353822
SPINT1	0.885052	0.000198292	0.0025318
ATP10A	0.886314	0.000295543	0.00350089
SPRYD4	0.886686	4.77272e-09	2.77405e-07
NUDT14	0.887328	2.33312e-06	6.35368e-05
ALOXE3	0.88937	0.000353511	0.00407899
ANGPTL4	0.89042	9.15985e-07	2.81677e-05
RP11-266L9.8	0.891831	0.00139801	0.0122237
ANKRD2	0.892891	0.00134375	0.0118533
CAHM	0.895664	0.00107324	0.00989806
NPB	0.895758	0.00119632	0.0107958
AC005355.2	0.897119	1.49462e-05	0.000307959
LHFP	0.897142	1.12389e-13	1.98941e-11
RP1-267D11.6	0.897489	3.56515e-06	9.14899e-05
PLLP	0.899416	0.000215162	0.00268988
GDPD1	0.902512	3.91293e-05	0.000682179
DUSP8	0.90405	7.39986e-05	0.00115963
RP11-173B14.5	0.905119	0.00026281	0.00320579
CTC-329D1.2	0.905355	0.00131443	0.01164
HAPLN3	0.90696	4.04384e-07	1.39669e-05
CTD-3001H11.2	0.908267	0.000444173	0.00489659
HES7	0.908721	0.00019734	0.00252565
SHANK2	0.912048	0.00120692	0.0108672
CXADR	0.912267	0.000590991	0.00612907
RRAS	0.914054	4.75702e-07	1.60044e-05
HAGLR	0.914062	8.09471e-11	7.46102e-09
COL1A1	0.914396	5.59432e-08	2.5041e-06
CH17-472G23.2	0.915122	4.1164e-05	0.000708841
CCL5	0.916055	0.000596808	0.00617706
MEGF6	0.916331	3.14e-09	1.98828e-07
AC105760.2	0.919492	0.000379306	0.00431904
NTNG2	0.920827	7.33718e-05	0.00115097
EFNA1	0.92092	2.58359e-07	9.4197e-06
RP11-146F11.1	0.921307	0.000742785	0.00738849
KLF13	0.921523	1.76969e-09	1.18821e-07
RP5-1028K7.2	0.925185	1.16224e-05	0.000247521
GP1BB	0.925314	0.00101827	0.00949799
C5orf55	0.926823	5.14007e-07	1.71295e-05
H1F0	0.928497	1.44455e-10	1.28581e-08
PIK3IP1	0.928581	0.000120734	0.00170351
GPC5	0.929169	3.83377e-05	0.000670243
TLE6	0.930788	0.000883194	0.00848706
HES6	0.93085	3.25489e-06	8.4785e-05
AC133644.2	0.93099	0.000171174	0.0022501
HDAC5	0.931001	1.49366e-07	5.80218e-06
VASH1	0.931059	1.30979e-07	5.17833e-06
ATP9A	0.933127	1.107e-06	3.30338e-05
RP11-395B7.4	0.933502	0.000488679	0.00524571
FSTL3	0.93527	7.13131e-10	5.28974e-08
DUSP15	0.936487	0.00087258	0.00841101
NRTN	0.937115	0.00070239	0.0070588
ZNF773	0.937188	0.000105341	0.00152216
RP11-73M18.8	0.937514	4.96212e-05	0.000831129
WBSCR27	0.937685	4.27498e-06	0.000106546
PRSS3	0.937752	4.7094e-06	0.000115162
SAT1	0.938092	2.38638e-09	1.56846e-07
MYCL	0.943488	0.000407591	0.00456438
RP11-492E3.2	0.944657	0.000802198	0.00786892
RP11-65J3.1	0.946026	4.57039e-05	0.000778917
TSC22D3	0.947728	3.59111e-08	1.65499e-06
MAGEB2	0.954703	0.000430179	0.00477612
CGB7	0.954993	0.000269331	0.00326742
TUBA4A	0.955816	3.8728e-11	3.86709e-09
PTRH1	0.959074	1.3802e-08	7.07218e-07
CACFD1	0.961157	2.51435e-08	1.22778e-06
RP11-46C24.7	0.961784	2.32899e-05	0.000439742
BHLHE40	0.962137	7.8133e-07	2.45927e-05
C1QTNF1	0.962281	0.000623305	0.00639606
CTD-3035D6.2	0.962764	0.000634315	0.00648135
FAM83H	0.963632	2.87184e-08	1.36386e-06
ETHE1	0.963684	3.46655e-10	2.87226e-08
TNS4	0.967191	1.18517e-05	0.000250834
VAT1L	0.96801	0.000541633	0.00571226
DLX3	0.968586	0.000123777	0.00173857
VSTM2L	0.96948	3.53169e-06	9.10435e-05
FADS3	0.969702	2.22011e-11	2.30551e-09
BANK1	0.971337	5.16286e-09	2.9676e-07
RP11-792A8.4	0.97159	5.15754e-07	1.71298e-05
LLGL2	0.972625	2.85409e-06	7.6127e-05
PLEK2	0.973645	7.45103e-13	1.07467e-10
MMP24	0.978309	0.000176122	0.00230156
HTR1D	0.979177	1.22854e-05	0.000258607
TMPRSS9	0.979352	0.000501553	0.00536955
AC093734.11	0.981016	1.00916e-07	4.18077e-06
FOXO4	0.981107	9.65944e-08	4.02313e-06
ARHGEF16	0.982512	9.55527e-09	5.24051e-07
YPEL1	0.987341	0.000356158	0.00410346
STOX1	0.987945	0.000178939	0.0023325
RP11-214O1.2	0.988647	1.57778e-09	1.07277e-07
ZSWIM5	0.992219	0.000422452	0.00471004
ZBTB46	0.99302	1.53209e-06	4.43595e-05
BAIAP3	0.993229	6.9871e-06	0.000160528
C21orf119	0.994723	1.9713e-07	7.48949e-06
ORAI3	0.995187	3.64125e-07	1.2689e-05
GRIN2D	0.99556	5.49253e-05	0.000897742
CCDC64	1.00112	0.000371236	0.00424577
COX20	1.0023	8.00546e-13	1.14405e-10
GGCT	1.00758	2.53329e-10	2.19228e-08
MIF4GD	1.00855	7.60895e-12	8.84512e-10
SEPT3	1.00915	8.28924e-05	0.00126342
RP11-87L10.1	1.0159	3.01616e-06	7.90954e-05
MAGEH1	1.01686	7.53976e-07	2.39687e-05
KREMEN1	1.01984	4.46243e-10	3.54649e-08
IRF5	1.02522	3.542e-06	9.10459e-05
CATSPER1	1.02811	5.12019e-08	2.30512e-06
RP11-344P13.6	1.02946	0.000198826	0.00253654
UCA1	1.03237	3.43357e-08	1.59656e-06
FBXO2	1.03369	0.000207782	0.00262075
NKX1-2	1.03489	0.000181172	0.00235428
CTD-3110H11.3	1.0356	3.45375e-10	2.87226e-08
LGALS9C	1.03642	2.92086e-05	0.000533643
CDH1	1.03661	0.000132724	0.00184264
EMX1	1.03707	9.13284e-06	0.000203232
RP11-727F15.12	1.03764	3.93398e-05	0.000684689
LGALS9B	1.03953	0.000225482	0.00280314
KCNC4	1.04133	1.2259e-08	6.40486e-07
HLA-F	1.04356	4.48176e-07	1.52762e-05
DRGX	1.04388	1.71676e-05	0.000341969
RP11-119B16.2	1.05002	8.27185e-05	0.00126324
CEBPA	1.05511	2.92224e-05	0.000533643
[truncated: 156 more rows]

## Sheet: Table_S6
131 common elements in "Down in PADs" and "subdomains":	26 common elements in "Up in PADs" and "subdomains":
ABCC9	DTX4
ADAMTS1	ICA1
ADAMTS9	NDUFB7
ADGRF5	WASHC3
ADGRL2	GCA
AIM2	CCNH
AMOTL1	NUDT7
ANGPT1	DTNA
ANKEF1	TFPI2
ATP2B1	TDRD3
BRIP1	MUT
C21orf91	C11orf74
C3orf58	BBS9
C4orf19	PLSCR4
CD96	SORL1
CDH11	PID1
CDH18	PPM1H
CFH	PDK4
CHSY3	ADGRE2
COL5A2	FAM49A
CPEB2	CXADR
CPED1	GPC5
CPNE8	ZNF773
CRISPLD1	LGALS9B
CRYBG3	SCN9A
CSRNP3	RASGRP1
DPY19L3
DPYD
DSEL
DUSP10
EDNRB
ETV1
FAM13C
FAM171B
FAM46A
FBN1
FLRT2
FLRT3
FSIP2
FZD1
GALNT3
GBP1
GBP4
GLIPR1
GPR85
GRIK2
GULP1
HS2ST1
ICK
IFI44L
IL1RAP
JAG1
KCNJ8
KCNK2
KIAA1024
KITLG
KYNU
LGR5
LIN7C
LPXN
LRIF1
LRRC8B
MAML2
MAP2
MMD
MMP16
MPHOSPH6
MYL1
MYSM1
NAV3
NECTIN3
PAPPA
PBX1
PCDH9
PDE4B
PDE4D
PEG10
PHLDA1
PITPNB
PLA2G4A
PLPP3
POC1B
PPARGC1A
PRELID3B
PRICKLE1
PRKACB
PTGS2
PTN
PUS7L
RAB11FIP2
RAB38
RARB
RFX7
RGS4
RUNX2
S1PR1
SCN2A
SEMA3A
SEMA3C
SEMA3E
SLC16A7
SLC36A4
SLC38A4
SLC44A5
SLFN5
SLIT2
SMCO4
SPTLC3
SSPN
STEAP1
STEAP2
STYK1
SUCO
SYT1
TANC2
TFPI
TIMP3
TMTC1
TNC
TNFRSF21
TRIB2
TRIM34
TRPS1
TSPAN12
XDH
YAP1
ZC2HC1A
ZC3H12C
ZEB2
ZNF714
ZNF805

## Sheet: Table_S7
# GREAT version 4.0.4	Species assembly: hg38	Association rule: Two nearest genes: 1000000 bp max extension, curated regulatory domains included
A2M	unnamed (+66452)
A3GALT2	unnamed (-7034)
AADAC	unnamed (-47556)
AADACL2	unnamed (+32554)
AADAT	unnamed (-935557)
AAED1	unnamed (+196)
AAK1	unnamed (-98027), unnamed (-51922)
AARS2	unnamed (+33991)
AASDH	unnamed (+171681)
AASDHPPT	unnamed (+542417)
ABCA1	unnamed (+117235)
ABCA12	unnamed (+32568), unnamed (+34001)
ABCA6	unnamed (+70912)
ABCA9	unnamed (-9898)
ABCB10	unnamed (+32)
ABCC1	unnamed (+39523), unnamed (+65372), unnamed (+125029)
ABCC12	unnamed (+93126), unnamed (+240769), unnamed (+415331)
ABCC3	unnamed (+64706)
ABCC4	unnamed (+179334), unnamed (+217489), unnamed (+536481)
ABCC5	unnamed (+127)
ABCC6	unnamed (+148858), unnamed (+208515), unnamed (+234364)
ABCC9	unnamed (-101435)
ABCE1	unnamed (-84786), unnamed (-13702)
ABCG1	unnamed (-19553), unnamed (+9174)
ABHD10	unnamed (-55276)
ABHD14A	unnamed (-585)
ABHD17B	unnamed (-73773)
ABHD17C	unnamed (-270819), unnamed (-115127), unnamed (+48134)
ABHD2	unnamed (-46793), unnamed (-19887)
ABHD5	unnamed (+68542), unnamed (+307970)
ABI1	unnamed (-45521)
ABI2	unnamed (-47768)
ABL1	unnamed (+111141)
ABLIM1	unnamed (-38932), unnamed (+3292), unnamed (+237226)
ABLIM3	unnamed (+64618)
ABRA	unnamed (-346027), unnamed (-337948), unnamed (-335083), unnamed (-165372), unnamed (-94363), unnamed (+270115)
ABT1	unnamed (-24812)
ABTB2	unnamed (-21397), unnamed (+114235), unnamed (+163088)
ACAA2	unnamed (-286307), unnamed (-119891), unnamed (+87728)
ACACA	unnamed (-86835)
ACACB	unnamed (-18451), unnamed (+75644)
ACAD8	unnamed (+13423)
ACADL	unnamed (-77133)
ACADM	unnamed (+43555)
ACADVL	unnamed (-2209)
ACBD6	unnamed (+173)
ACER2	unnamed (+339670)
ACER3	unnamed (-21231)
ACKR3	unnamed (+174505)
ACO1	unnamed (-475796)
ACOD1	unnamed (-26826), unnamed (-8923), unnamed (+17555)
ACOT12	unnamed (-28657)
ACOT7	unnamed (+91333)
ACOX1	unnamed (-19143)
ACOX3	unnamed (+77871), unnamed (+162371)
ACOXL	unnamed (+8833)
ACP2	unnamed (-10606), unnamed (-8900)
ACP6	unnamed (+70786)
ACRV1	unnamed (+54925)
ACSF2	unnamed (-2107)
ACSL3	unnamed (-121837)
ACSM6	unnamed (-61085), unnamed (-10490)
ACTB	unnamed (+16466)
ACTBL2	unnamed (-757490), unnamed (-611457), unnamed (-12011), unnamed (+154640)
ACTG2	unnamed (-42762)
ACTL7B	unnamed (+19422), unnamed (+79713), unnamed (+693505)
ACTN1	unnamed (-114783), unnamed (+1319)
ACTN2	unnamed (-62688)
ACTN4	unnamed (+72030)
ACTR2	unnamed (+71596), unnamed (+169087)
ACVR2A	unnamed (-498921), unnamed (-428038), unnamed (-208082), unnamed (-104843)
ADA	unnamed (-51485)
ADAM10	unnamed (+280110), unnamed (+302512)
ADAM12	unnamed (-33728), unnamed (+254117), unnamed (+325353)
ADAM17	unnamed (-3391)
ADAM19	unnamed (+58661)
ADAM22	unnamed (+106486)
ADAM29	unnamed (+117573), unnamed (+390386), unnamed (+494698)
ADAM8	unnamed (-16815), unnamed (-1950), unnamed (+18091)
ADAMTS1	unnamed (+88741)
ADAMTS12	unnamed (+200772)
ADAMTS15	unnamed (+79397), unnamed (+323762)
ADAMTS16	unnamed (-201102), unnamed (-114110), unnamed (+209896), unnamed (+258944)
ADAMTS17	unnamed (-137), unnamed (+100196), unnamed (+247932)
ADAMTS20	unnamed (-185968)
ADAMTS5	unnamed (-405895)
ADAMTS7	unnamed (+95843), unnamed (+147983)
ADAMTS8	unnamed (+45158)
ADAMTS9	unnamed (-439029), unnamed (+226855), unnamed (+344908)
ADAMTSL1	unnamed (-16205)
ADAMTSL3	unnamed (+55290), unnamed (+345726), unnamed (+457951)
ADAMTSL4	unnamed (-33516), unnamed (-16807)
ADAR	unnamed (-202142)
ADARB2	unnamed (-652764), unnamed (-470732), unnamed (-333938), unnamed (+675340)
ADAT2	unnamed (+41211), unnamed (+226128)
ADCK1	unnamed (+335538)
ADCY2	unnamed (+359067)
ADCY8	unnamed (+527974)
ADD2	unnamed (+126940)
ADGRA1	unnamed (-78369)
ADGRA3	unnamed (-656177)
ADGRB2	unnamed (-24886), unnamed (+48744)
ADGRB3	unnamed (-527000), unnamed (-401680), unnamed (+958637)
ADGRD1	unnamed (+188617), unnamed (+557250)
ADGRE5	unnamed (-97393)
ADGRF1	unnamed (-267246), unnamed (-69699), unnamed (+7424)
ADGRF5	unnamed (-112962)
ADGRG1	unnamed (+14231)
ADGRG2	unnamed (+75775)
ADGRG3	unnamed (-33958)
ADGRG6	unnamed (+111524), unnamed (+230014), unnamed (+518270)
ADGRL1	unnamed (-77864), unnamed (+57770)
ADGRL2	unnamed (-888387)
ADGRL3	unnamed (-714783), unnamed (-106868), unnamed (+266361), unnamed (+378899), unnamed (+791938)
ADGRL4	unnamed (-316636), unnamed (+356782)
ADGRV1	unnamed (+188713), unnamed (+734740)
ADH1C	unnamed (-42845)
ADH7	unnamed (+39262)
ADHFE1	unnamed (+31192), unnamed (+90069)
ADIPOR2	unnamed (-28972)
ADIRF	unnamed (-6469)
ADM	unnamed (+17743)
ADO	unnamed (-424736), unnamed (-220437)
ADORA2A	unnamed (-21951)
ADORA2B	unnamed (-29972), unnamed (+12486)
ADPGK	unnamed (+25374)
ADPRHL2	unnamed (+190)
ADRA1B	unnamed (-37231)
ADRA1D	unnamed (-301748)
ADRA2A	unnamed (+679704)
ADRA2C	unnamed (-94316), unnamed (+182062)
ADRB2	unnamed (+1195), unnamed (+224309)
ADRB3	unnamed (-36895)
ADSS	unnamed (+148992)
ADTRP	unnamed (+12031)
AEN	unnamed (-10236)
AFAP1	unnamed (+71931), unnamed (+86996)
AFAP1L1	unnamed (-65639)
AFAP1L2	unnamed (-250521), unnamed (-16587), unnamed (+36701)
AFDN	unnamed (-127673)
AFF2	unnamed (+370875), unnamed (+864772)
AFF3	unnamed (+407415), unnamed (+443038), unnamed (+503415)
AFM	unnamed (+39323)
AGAP1	unnamed (-495370), unnamed (-443077), unnamed (-134977), unnamed (+406539), unnamed (+633325)
AGAP4	unnamed (+43844)
AGAP9	unnamed (-468258), unnamed (-245197)
AGBL1	unnamed (-306438), unnamed (-169271), unnamed (+468102)
AGBL4	unnamed (-36578), unnamed (+917368), unnamed (+962813)
AGFG2	unnamed (-35818), unnamed (-22811)
2002-08-01	unnamed (+20256)
2003-08-01	unnamed (+103735)
AGPAT3	unnamed (+81437)
AGPAT4	unnamed (+277555)
AGPAT5	unnamed (+108033)
AGPS	unnamed (+37388), unnamed (+150656)
AGR3	unnamed (-39952)
AGT	unnamed (+30875)
AGTR2	unnamed (-585741), unnamed (-519677), unnamed (-187586)
AGXT2	unnamed (+118305)
AHCTF1	unnamed (-15975)
AHCY	unnamed (-11296)
AHI1	unnamed (-314546), unnamed (+316135)
AHNAK	unnamed (-6927), unnamed (+66035), unnamed (+74277)
AHR	unnamed (-376683)
AHRR	unnamed (+14421), unnamed (+95876)
AHSA2	unnamed (+43435), unnamed (+56161)
AICDA	unnamed (-45601)
AIG1	unnamed (+163669), unnamed (+348586)
AJAP1	unnamed (-754343), unnamed (-706505)
AK2	unnamed (+44389)
AK4	unnamed (+82748)
AK5	unnamed (+89076), unnamed (+112293), unnamed (+191792)
AK7	unnamed (+63662)
AK9	unnamed (+177374)
AKAP10	unnamed (-86305)
AKAP11	unnamed (-60124)
AKAP12	unnamed (-194632), unnamed (-112722)
AKAP13	unnamed (-103789)
AKAP6	unnamed (-127531), unnamed (+13050), unnamed (+25577), unnamed (+364035)
AKAP7	unnamed (-33278)
AKIRIN2	unnamed (-29866)
AKR1C4	unnamed (+96706)
AKR1D1	unnamed (+110705), unnamed (+157048)
AKR1E2	unnamed (-298529)
AKT3	unnamed (+94310), unnamed (+328943)
ALCAM	unnamed (-940029), unnamed (-762308), unnamed (+42428), unnamed (+106801), unnamed (+171679)
ALDH1A1	unnamed (-29256), unnamed (+395449)
ALDH1A3	unnamed (-114127)
ALDH1B1	unnamed (-33625)
ALDH2	unnamed (-8752)
ALDH8A1	unnamed (+415246), unnamed (+527245), unnamed (+529251), unnamed (+586656)
ALG10	unnamed (-226528)
ALG13	unnamed (+173733)
ALG1L2	unnamed (-28872)
ALG5	unnamed (+33300)
ALK	unnamed (-150867), unnamed (+477703)
ALKAL1	unnamed (-148744), unnamed (-130003)
ALKAL2	unnamed (-388525), unnamed (-310016)
ALKBH1	unnamed (+69085)
ALKBH3	unnamed (-144789), unnamed (-141761)
ALKBH6	unnamed (+4686)
ALLC	unnamed (+2624), unnamed (+4045), unnamed (+26096)
ALOX12	unnamed (-47190)
ALOX12B	unnamed (+33935)
ALOX15B	unnamed (-9782), unnamed (+14751)
ALPK2	unnamed (+122208)
ALS2CL	unnamed (+33859)
AMER3	unnamed (+90619)
AMMECR1	unnamed (-76767)
AMOTL1	unnamed (-35926), unnamed (+22597), unnamed (+77381)
AMOTL2	unnamed (+48120)
AMPD3	unnamed (-127854)
AMTN	unnamed (-2707)
AMY1C	unnamed (+445218), unnamed (+629961), unnamed (+637827), unnamed (+707325), unnamed (+717322)
ANGEL1	unnamed (-173077)
ANGPT1	unnamed (-421588), unnamed (+381738), unnamed (+389817), unnamed (+392682), unnamed (+562393), unnamed (+633402)
ANGPTL1	unnamed (-71976)
ANGPTL2	unnamed (+182153)
ANGPTL7	unnamed (-30426), unnamed (-8973)
ANHX	unnamed (+4537)
ANK1	unnamed (+202958), unnamed (+212932)
ANK2	unnamed (-141007), unnamed (-73365), unnamed (+19952)
ANK3	unnamed (+75775), unnamed (+266091)
ANKDD1A	unnamed (-45846)
ANKEF1	unnamed (+75324)
ANKK1	unnamed (+58935)
ANKLE2	unnamed (-51223)
ANKRD1	unnamed (-206542), unnamed (-86), unnamed (+8811)
ANKRD10	unnamed (-50422), unnamed (-40287)
ANKRD2	unnamed (-11525), unnamed (+2419)
ANKRD26	unnamed (+194036)
ANKRD28	unnamed (-265074), unnamed (-241816), unnamed (-266), unnamed (+212737)
ANKRD30A	unnamed (-953192), unnamed (-844956)
ANKRD33	unnamed (-3238)
ANKRD34B	unnamed (+53448)
ANKRD36C	unnamed (+303721), unnamed (+321405)
ANKRD40	unnamed (+8361)
ANKRD44	unnamed (+80451)
ANKRD46	unnamed (+144296), unnamed (+242092)
ANKRD50	unnamed (+880029)
ANKRD6	unnamed (-52712)
ANKRD9	unnamed (-45517)
ANKS1B	unnamed (+68632)
ANKS6	unnamed (+14298)
ANO10	unnamed (+330625)
ANO2	unnamed (-132249)
ANO4	unnamed (-88638)
ANO5	unnamed (-40047)
ANO6	unnamed (+99428)
ANO9	unnamed (-6376)
ANOS1	unnamed (+236907)
ANP32E	unnamed (+72943)
ANTXR1	unnamed (+285293)
ANXA1	unnamed (-175343), unnamed (+62473), unnamed (+189888)
ANXA13	unnamed (+49737)
ANXA2	unnamed (-4582)
ANXA3	unnamed (-22895)
ANXA4	unnamed (-46335), unnamed (-230), unnamed (+37373)
ANXA6	unnamed (+64016)
ANXA8	unnamed (+62772), unnamed (+99770)
AOC1	unnamed (+71007)
AOX1	unnamed (+162316)
AP1B1	unnamed (+53430)
AP1G1	unnamed (-8960)
AP1M2	unnamed (+9973)
AP1S3	unnamed (+35565)
APAF1	unnamed (+9042), unnamed (+486408)
APBB1	unnamed (+16314)
APBB1IP	unnamed (-141819)
APC	unnamed (-16)
APCDD1	unnamed (-159807)
APELA	unnamed (-436573), unnamed (-122924), unnamed (+54880)
APH1B	unnamed (-75199), unnamed (-244)
APLN	unnamed (-43518)
APLNR	unnamed (-56097)
APLP2	unnamed (-172)
APMAP	unnamed (+336), unnamed (+43269)
APOA1	unnamed (-123208), unnamed (-15869)
APOA2	unnamed (+6277)
APOB	unnamed (-323371)
APOBEC4	unnamed (-228652), unnamed (-111725)
APOH	unnamed (+28517)
APOL1	unnamed (+98953)
APOL6	unnamed (-20745)
APOO	unnamed (+100304)
APOOL	unnamed (-485188)
APP	unnamed (-336476), unnamed (+16028)
APPBP2	unnamed (-28415)
APPL2	unnamed (-890893), unnamed (-760092), unnamed (-470423)
AQP1	unnamed (-5436)
AQP11	unnamed (+250)
AQP12B	unnamed (+57745)
AR	unnamed (+75362), unnamed (+568561)
ARAF	unnamed (-46275), unnamed (-42768), unnamed (+12489)
ARAP2	unnamed (+472101)
ARAP3	unnamed (+23883), unnamed (+27729)
ARCN1	unnamed (-6321)
AREG	unnamed (+55161)
ARF6	unnamed (+14921), unnamed (+108124)
ARFGEF1	unnamed (-402669), unnamed (-397247), unnamed (-383949), unnamed (-368908), unnamed (-349388), unnamed (-175915), unnamed (+209593)
ARFIP1	unnamed (+173809)
ARGLU1	unnamed (-452638), unnamed (-42545)
ARHGAP15	unnamed (+130341), unnamed (+302352)
ARHGAP18	unnamed (-141296), unnamed (-39534), unnamed (+8445), unnamed (+208476)
ARHGAP20	unnamed (-347200), unnamed (+188293)
ARHGAP22	unnamed (+133612)
ARHGAP23	unnamed (+26107)
ARHGAP24	unnamed (-130), unnamed (+21436), unnamed (+308601), unnamed (+557913), unnamed (+758732)
ARHGAP25	unnamed (+61831)
ARHGAP26	unnamed (+435047)
ARHGAP27	unnamed (+58349)
ARHGAP28	unnamed (-86703)
ARHGAP32	unnamed (-87505)
ARHGAP33	unnamed (-17587)
ARHGAP35	unnamed (+6547)
ARHGAP42	unnamed (+62903)
ARHGAP5	unnamed (-66491), unnamed (+124453)
ARHGDIB	unnamed (+9126), unnamed (+14547)
ARHGEF10	unnamed (+139350)
ARHGEF11	unnamed (+118766), unnamed (+147828)
ARHGEF16	unnamed (+19227)
ARHGEF17	unnamed (-36017)
ARHGEF2	unnamed (-12796), unnamed (-148)
ARHGEF26	unnamed (-292220)
ARHGEF28	unnamed (-10902)
ARHGEF3	unnamed (+322885)
ARHGEF39	unnamed (+6775)
ARHGEF4	unnamed (-69741)
ARHGEF7	unnamed (-159921), unnamed (-149786)
ARHGEF9	unnamed (+330909)
ARID1A	unnamed (+38104), unnamed (+48377)
ARID1B	unnamed (-994793), unnamed (-355431), unnamed (-48013)
ARID2	unnamed (-414152)
ARID3B	unnamed (-9790)
ARID5A	unnamed (+72298)
ARID5B	unnamed (-2046)
ARL11	unnamed (+39731)
ARL15	unnamed (+296764), unnamed (+393272)
ARL4A	unnamed (+70026)
ARL4C	unnamed (-453339)
ARL5B	unnamed (+7036), unnamed (+259278)
ARL6IP5	unnamed (-2659)
ARL6IP6	unnamed (-310598), unnamed (-144547), unnamed (-130092)
ARL8B	unnamed (-135769), unnamed (-105562), unnamed (-104087), unnamed (+39578)
ARMC1	unnamed (+143143), unnamed (+349973)
ARMC7	unnamed (+14597)
ARNT2	unnamed (+20133), unnamed (+175825)
ARNTL	unnamed (-159362), unnamed (-142172)
ARPP21	unnamed (-731386), unnamed (-721916), unnamed (+249539)
ARRB1	unnamed (-20757), unnamed (+10933)
ARRDC1	unnamed (-15094)
ARRDC3	unnamed (+89822), unnamed (+635849)
ARRDC4	unnamed (-967715), unnamed (-933574), unnamed (+108729), unnamed (+166057), unnamed (+453652)
ARSD	unnamed (+39708)
ARSJ	unnamed (-33401), unnamed (+109570)
ARTN	unnamed (-96643), unnamed (-74731)
ARV1	unnamed (-6109), unnamed (+161002)
ASAH2	unnamed (+104575)
ASAP1	unnamed (-70792), unnamed (+140773), unnamed (+194969), unnamed (+308496)
ASAP3	unnamed (+13450)
ASB1	unnamed (+78778)
ASB13	unnamed (+76323)
ASB2	unnamed (+13648)
ASB4	unnamed (+13928)
ASB7	unnamed (+162715)
ASB9	unnamed (+67072)
ASCC1	unnamed (-44609), unnamed (-26457)
ASCC3	unnamed (-421269), unnamed (-202384), unnamed (+18)
ASCL2	unnamed (+95144)
ASCL5	unnamed (-1031)
ASF1A	unnamed (+40737)
ASF1B	unnamed (-11461)
ASGR1	unnamed (-35352)
ASH1L	unnamed (+145872), unnamed (+238365)
ASIC2	unnamed (+8685), unnamed (+25503), unnamed (+280214)
ASNA1	unnamed (+8148)
ASNS	unnamed (-77522)
ASNSD1	unnamed (-60090)
ASPA	unnamed (+59369)
ASPH	unnamed (-436164), unnamed (-162980), unnamed (-52659)
ASPN	unnamed (-1497)
ASTN1	unnamed (+647004), unnamed (+649132)
ASTN2	unnamed (-239746), unnamed (-234436), unnamed (-19587), unnamed (+427085)
ASXL1	unnamed (-72526), unnamed (+187174)
ASXL3	unnamed (+17959)
ATAD2B	unnamed (+362689), unnamed (+429742)
ATE1	unnamed (+88)
ATF6	unnamed (+237441)
ATF7IP	unnamed (-163802)
ATF7IP2	unnamed (-144951), unnamed (+134436), unnamed (+183787)
ATG10	unnamed (+302700), unnamed (+306319)
ATG101	unnamed (-5583)
ATG14	unnamed (+23393)
ATG4A	unnamed (+217739), unnamed (+221836)
ATG4C	unnamed (+207184)
ATG5	unnamed (+125532)
ATG7	unnamed (+272107), unnamed (+319168)
ATIC	unnamed (+90307), unnamed (+97889), unnamed (+124329)
ATOH8	unnamed (-11581), unnamed (+18434)
ATOX1	unnamed (-58610)
ATP10A	unnamed (+77740)
ATP10B	unnamed (+65077)
ATP10D	unnamed (+43546)
ATP11A	unnamed (+35348), unnamed (+169583)
ATP11B	unnamed (-37828)
ATP12A	unnamed (+14576)
ATP1A1	unnamed (+135314)
ATP1A3	unnamed (-30630)
ATP23	unnamed (+492644), unnamed (+978485)
ATP2A1	unnamed (-14687)
ATP2A3	unnamed (-20187)
ATP2B1	unnamed (-444606), unnamed (-397846)
ATP2B2	unnamed (-13278), unnamed (+109404)
ATP2B4	unnamed (-91894)
ATP4B	unnamed (+73252)
ATP5H	unnamed (+34271)
ATP5J	unnamed (-419593)
ATP5L	unnamed (+34500)
ATP6AP1	unnamed (-11262)
ATP6AP1L	unnamed (+697436)
ATP6AP2	unnamed (-472489), unnamed (-426809), unnamed (-313470)
ATP6V0D2	unnamed (+9923)
ATP6V0E1	unnamed (+327)
ATP6V1C1	unnamed (-114541)
ATP6V1E1	unnamed (+58390)
ATP6V1E2	unnamed (+26352)
ATP6V1G1	unnamed (-74320)
ATP6V1G3	unnamed (-732032), unnamed (-685868), unnamed (-141227), unnamed (-35646)
ATP6V1H	unnamed (+34436), unnamed (+130648), unnamed (+320825), unnamed (+321885), unnamed (+499030)
ATP8A1	unnamed (-198881)
ATP8A2	unnamed (+366291), unnamed (+381222), unnamed (+529837)
ATP8B1	unnamed (-63031)
ATP8B3	unnamed (+38804)
ATP8B4	unnamed (-44137), unnamed (+303226)
ATP9A	unnamed (+55921)
ATP9B	unnamed (-73379), unnamed (-38195)
ATPAF2	unnamed (+48305)
ATRX	unnamed (+291898)
ATXN1	unnamed (+79839), unnamed (+125131)
ATXN10	unnamed (-133923)
ATXN1L	unnamed (-27830)
ATXN3L	unnamed (-14348), unnamed (+232798)
ATXN7L3B	unnamed (-948480), unnamed (-866143)
AUH	unnamed (+324152)
AVL9	unnamed (+295470)
AVPI1	unnamed (-2464), unnamed (+46485)
AWAT1	unnamed (-14239)
AWAT2	unnamed (+5038), unnamed (+169298)
AXL	unnamed (-170)
AZIN1	unnamed (-41785), unnamed (+119257)
AZIN2	unnamed (+81722)
B3GALNT2	unnamed (+100125)
B3GALT1	unnamed (+342234)
B3GALT2	unnamed (-881323), unnamed (-438901), unnamed (-247816), unnamed (-245192), unnamed (-168819), unnamed (-24914)
B3GAT1	unnamed (-423183)
B3GAT2	unnamed (-291687), unnamed (-248314), unnamed (-16608)
B3GNT2	unnamed (+187879), unnamed (+271965)
B3GNT4	unnamed (-22746)
B3GNT6	unnamed (+4393)
B3GNTL1	unnamed (+191707)
B4GALT1	unnamed (+49835)
B4GALT5	unnamed (-58594), unnamed (+66149), unnamed (+67571)
BACE1	unnamed (+90)
BACH1	unnamed (+205693), unnamed (+366376)
BACH2	unnamed (-206374), unnamed (+73947), unnamed (+210057)
BAHD1	unnamed (-713)
BAIAP2	unnamed (-37769), unnamed (-292)
BAK1	unnamed (-33598), unnamed (+136), unnamed (+2996), unnamed (+48097)
BANF2	unnamed (+165619), unnamed (+180511)
BARD1	unnamed (-296156), unnamed (-294723)
BARHL1	unnamed (+65426)
BARHL2	unnamed (+346030)
BARX1	unnamed (-13460), unnamed (-7883)
BARX2	unnamed (-96237)
BASP1	unnamed (-89355), unnamed (+21290), unnamed (+142085), unnamed (+162227)
BATF	unnamed (-34805)
BAX	unnamed (-6503)
BBOX1	unnamed (+177673)
BBS10	unnamed (+70736), unnamed (+88777)
BBS2	unnamed (-27463)
BBS4	unnamed (+72224)
BBS9	unnamed (+724627), unnamed (+725615)
BBX	unnamed (-962112), unnamed (-887504), unnamed (+462696)
BCAM	unnamed (-444)
BCAN	unnamed (-2089)
BCAR3	unnamed (+176824)
BCAS1	unnamed (+225316), unnamed (+398004)
BCAS3	unnamed (+539350)
BCAT1	unnamed (-34884), unnamed (+340617)
BCAT2	unnamed (+11889)
BCHE	unnamed (-411300)
BCKDHB	unnamed (+45), unnamed (+21991), unnamed (+59046), unnamed (+332535), unnamed (+501871), unnamed (+661301)
BCKDK	unnamed (+2422)
BCL10	unnamed (-161296)
BCL11A	unnamed (+138666)
BCL11B	unnamed (+176278), unnamed (+232608), unnamed (+318039), unnamed (+364489)
BCL2	unnamed (+66313), unnamed (+340709)
BCL2A1	unnamed (-38553)
BCL2L11	unnamed (-379523)
BCL2L14	unnamed (-185497), unnamed (-128961)
BCL7A	unnamed (+28902)
BCL7C	unnamed (+56283)
BCL9	unnamed (-276811), unnamed (+58298)
BCLAF1	unnamed (+35)
BCOR	unnamed (-170002), unnamed (-56663), unnamed (-10983), unnamed (+344064), unnamed (+477593)
BCR	unnamed (-34643), unnamed (+65151)
BDH1	unnamed (+188671), unnamed (+252951)
BDKRB1	unnamed (-29818)
BDKRB2	unnamed (+21211)
BDNF	unnamed (-233476), unnamed (-225929), unnamed (-69776), unnamed (-53230)
BDP1	unnamed (+131674)
BEAN1	unnamed (-10526)
BECN1	unnamed (+9167)
BEGAIN	unnamed (-146392), unnamed (-72696)
BEND3	unnamed (-247679), unnamed (-176168)
BEND5	unnamed (-329627), unnamed (-284182), unnamed (-76408), unnamed (+79715), unnamed (+282477)
BEND6	unnamed (-91796)
BEST1	unnamed (+4698), unnamed (+11606)
BEST2	unnamed (-6415)
BET1	unnamed (-186309), unnamed (-125548)
BEX1	unnamed (+86967), unnamed (+104645)
BFSP1	unnamed (-38444)
BFSP2	unnamed (+132105)
BHLHB9	unnamed (+191)
BHLHE22	unnamed (-992999), unnamed (-954721), unnamed (-893231), unnamed (+149492)
BHLHE40	unnamed (-297975), unnamed (-227439), unnamed (-153418), unnamed (-110863), unnamed (-80301), unnamed (+7335), unnamed (+37542), unnamed (+39017)
BICC1	unnamed (-38880), unnamed (+75707), unnamed (+148591), unnamed (+343768), unnamed (+443924)
BICD2	unnamed (-9683)
BICDL1	unnamed (+89778)
BID	unnamed (-88905)
BIN1	unnamed (+524), unnamed (+74655), unnamed (+92483)
BIRC3	unnamed (-91136)
BIRC7	unnamed (+15577)
BLID	unnamed (+151086)
BMP10	unnamed (-37179), unnamed (+74851)
BMP2	unnamed (-69662), unnamed (-62345), unnamed (+404426), unnamed (+730963)
BMP3	unnamed (-262987)
BMP4	unnamed (-334971), unnamed (-23157), unnamed (+285905), unnamed (+498184), unnamed (+601038)
BMP5	unnamed (-128956)
BMP6	unnamed (+31952)
BMP7	unnamed (+75527), unnamed (+577025)
BMPER	unnamed (-50752), unnamed (-49764)
BMPR1A	unnamed (+100627), unnamed (+120184)
BMPR1B	unnamed (+415317)
BMS1	unnamed (+169630)
BMT2	unnamed (-46089)
BNC1	unnamed (-150927)
BNC2	unnamed (+837685)
BNIP3L	unnamed (+81455)
BOC	unnamed (-114182), unnamed (-94626)
BOD1	unnamed (-251973), unnamed (-206031), unnamed (-172417), unnamed (+167), unnamed (+117841), unnamed (+221045)
BOD1L1	unnamed (-352828)
BORCS6	unnamed (+758)
BPI	unnamed (-16951)
BRAT1	unnamed (+31794)
BRD7	unnamed (-105063)
BRF2	unnamed (-42081)
BRINP1	unnamed (-898552), unnamed (+364696)
BRINP2	unnamed (+136171), unnamed (+346251)
BRINP3	unnamed (-304395), unnamed (+476869)
BRK1	unnamed (-14623)
BRMS1L	unnamed (+163134)
BROX	unnamed (+85939), unnamed (+202799)
BST1	unnamed (+14594)
BST2	unnamed (-608)
BTBD11	unnamed (+93577)
BTBD16	unnamed (+22697)
BTBD3	unnamed (-660842), unnamed (-629122), unnamed (-80289), unnamed (-37904)
BTBD6	unnamed (-49335)
BTBD8	unnamed (+130782)
BTBD9	unnamed (+399758)
BTC	unnamed (+294391)
BTG1	unnamed (+8542), unnamed (+242637), unnamed (+368115)
BTN1A1	unnamed (+20002)
BTN3A2	unnamed (-42266)
BTNL3	unnamed (-38338)
BTNL8	unnamed (+51402)
BUB3	unnamed (+116085), unnamed (+164273)
BUD13	unnamed (+786773), unnamed (+862502)
BZW1	unnamed (-64172)
BZW2	unnamed (+15057)
C10orf105	unnamed (+40143), unnamed (+97326)
C10orf128	unnamed (-198751), unnamed (+48278)
C10orf88	unnamed (+271)
C10orf90	unnamed (-48487), unnamed (+99258)
C11orf45	unnamed (+92)
C11orf58	unnamed (+243598)
C11orf63	unnamed (-32201), unnamed (-25679)
C11orf68	unnamed (+9105)
C11orf87	unnamed (-474297), unnamed (+274526), unnamed (+511288), unnamed (+666087)
C11orf91	unnamed (+66763)
C12orf4	unnamed (+61258)
C12orf49	unnamed (+147196)
C12orf50	unnamed (+250090), unnamed (+603247)
C12orf57	unnamed (+184)
C12orf66	unnamed (-163371)
C14orf105	unnamed (-239245)
C14orf132	unnamed (-147320)
C14orf159	unnamed (+115780)
C14orf166	unnamed (+36041)
C14orf37	unnamed (+262797)
C15orf39	unnamed (-48710)
C16orf45	unnamed (+75428)
C16orf59	unnamed (-8248)
C16orf62	unnamed (+179)
C16orf72	unnamed (-58318), unnamed (+614871)
C16orf87	unnamed (+66169)
C17orf67	unnamed (+53714)
C19orf24	unnamed (+269)
C19orf38	unnamed (+15079)
C1D	unnamed (-88475), unnamed (+65283), unnamed (+436653), unnamed (+501283)
C1GALT1C1	unnamed (-193690)
C1QBP	unnamed (-29275)
C1QL2	unnamed (-50045), unnamed (+22519), unnamed (+47050), unnamed (+184705)
C1QL3	unnamed (-23178)
C1QTNF3-AMACR	unnamed (-361971)
C1QTNF5	unnamed (+2696)
C1QTNF7	unnamed (-296984)
C1QTNF9	unnamed (-35610)
C1R	unnamed (+31911)
C1orf116	unnamed (+7684)
C1orf159	unnamed (+36183)
C1orf174	unnamed (-48255), unnamed (-417)
C1orf198	unnamed (-104287)
C1orf61	unnamed (-47655)
C1orf68	unnamed (+32923)
C21orf91	unnamed (-92404)
C2CD2L	unnamed (+36)
C2CD4B	unnamed (-305024), unnamed (-289435)
C2CD6	unnamed (+11041)
C2orf40	unnamed (-145917), unnamed (-8142)
C2orf50	unnamed (-64)
C2orf66	unnamed (-11019)
C2orf71	unnamed (+62437)
C3orf18	unnamed (+4858)
C3orf38	unnamed (+808015)
C3orf58	unnamed (+47243), unnamed (+584717)
C4orf19	unnamed (-138095), unnamed (-21942)
C4orf32	unnamed (-363554), unnamed (-86651), unnamed (-61714)
C4orf46	unnamed (+136615)
C5orf15	unnamed (+402), unnamed (+42667), unnamed (+99103), unnamed (+277049)
C5orf30	unnamed (+174671), unnamed (+188322), unnamed (+264826)
C5orf42	unnamed (+177160)
C5orf46	unnamed (-32982)
C5orf63	unnamed (-181945)
C6	unnamed (-147496)
C6orf58	unnamed (-15313), unnamed (+5909)
C7	unnamed (+75865)
C7orf25	unnamed (+418286)
C7orf49	unnamed (-33581), unnamed (-23140), unnamed (+536)
C7orf61	unnamed (+19481)
C8orf22	unnamed (-141757), unnamed (+632389), unnamed (+730773), unnamed (+802629)
C8orf37	unnamed (-412451), unnamed (-197207), unnamed (+43518)
C8orf4	unnamed (-207339), unnamed (+371114)
C8orf74	unnamed (+38498)
C9orf135	unnamed (+130929), unnamed (+210602)
C9orf3	unnamed (-34939), unnamed (+101507), unnamed (+332423)
C9orf47	unnamed (-296333), unnamed (-244085), unnamed (-174589), unnamed (-172067)
C9orf57	unnamed (-79480), unnamed (+75901)
C9orf72	unnamed (-198151), unnamed (-191657)
CA1	unnamed (-52648)
CA10	unnamed (+10196), unnamed (+13090), unnamed (+310021), unnamed (+338659), unnamed (+412454), unnamed (+510642), unnamed (+518317), unnamed (+719109), unnamed (+723739), unnamed (+735051), unnamed (+786513)
CA2	unnamed (+522456), unnamed (+538954)
CA3	unnamed (-7165)
CA4	unnamed (+138270), unnamed (+242023)
CA8	unnamed (-212206), unnamed (+229135)
CAAP1	unnamed (+517064)
CABP7	unnamed (+2256)
CACHD1	unnamed (-258522), unnamed (+153255)
CACNA1A	unnamed (+342646), unnamed (+351078)
CACNA1C	unnamed (+242517), unnamed (+288521)
CACNA1D	unnamed (+24261)
CACNA1E	unnamed (-228113), unnamed (-173035), unnamed (-158407)
CACNA2D1	unnamed (+597264)
CACNA2D2	unnamed (-59470)
CACNA2D3	unnamed (+573854), unnamed (+633843)
CACNB2	unnamed (+470093)
CACNG3	unnamed (-178994), unnamed (-103949)
CACNG5	unnamed (-294938), unnamed (-198851)
CACUL1	unnamed (-204056)
CACYBP	unnamed (-373424), unnamed (-256733)
CADM1	unnamed (-481650), unnamed (-405921), unnamed (-77162)
CADM2	unnamed (-137282)
CADPS	unnamed (-176717), unnamed (-175479), unnamed (+307715)
CADPS2	unnamed (-89284)
CALB1	unnamed (-438139), unnamed (-61083)
CALCR	unnamed (-145009)
CALCRL	unnamed (-105493), unnamed (-91623)
CALHM1	unnamed (-12706)
CALHM3	unnamed (+7646)
CALM1	unnamed (+412029)
CALM2	unnamed (-22701)
CALML3	unnamed (+66246)
CALN1	unnamed (-192765), unnamed (+577145), unnamed (+587801), unnamed (+834720)
CAMK1G	unnamed (-218867)
CAMK2D	unnamed (-108913), unnamed (+691590)
CAMK2N1	unnamed (+74825)
CAMKK1	unnamed (+27626)
CAMKK2	unnamed (+83202)
CAMTA1	unnamed (-49831), unnamed (-14343), unnamed (+183782)
CAND1	unnamed (+164481)
CAND2	unnamed (+13631)
CANX	unnamed (-40830), unnamed (+33844)
CAPG	unnamed (+4857), unnamed (+17827), unnamed (+35436)
CAPN12	unnamed (+24774)
CAPN5	unnamed (-28150)
CAPN7	unnamed (+86883), unnamed (+110684), unnamed (+119238)
CAPN8	unnamed (+13119), unnamed (+165146)
CAPRIN1	unnamed (-138794), unnamed (-109764)
CAPSL	unnamed (+61950)
CAPZA3	unnamed (+358087)
CARD11	unnamed (-224118), unnamed (-64115), unnamed (+180235)
CARD17	unnamed (-31663)
CARD18	unnamed (+6632)
CARHSP1	unnamed (-237)
CARM1	unnamed (-8032)
CARNMT1	unnamed (+67631)
CARS	unnamed (+56829)
CASP2	unnamed (-2684)
CASP4	unnamed (-35800), unnamed (+345769)
CASP5	unnamed (+17932)
CASP7	unnamed (+71823)
CASS4	unnamed (+27887)
CASTOR2	unnamed (+108914)
CAT	unnamed (-59520)
CATIP	unnamed (-58877)
CATSPER1	unnamed (+10989)
CATSPERZ	unnamed (+539)
CAV1	unnamed (+58149)
CAV2	unnamed (-72837)
CAV3	unnamed (-48633), unnamed (-21217), unnamed (+667), unnamed (+8004)
CAVIN1	unnamed (+1567)
CAVIN2	unnamed (-304808), unnamed (-169057), unnamed (+151369), unnamed (+156360)
CAVIN4	unnamed (+59953)
CBFA2T2	unnamed (+112027)
CBL	unnamed (+109457)
CBLB	unnamed (-766429), unnamed (-691821), unnamed (-476693), unnamed (-251236), unnamed (+330455), unnamed (+395333), unnamed (+459706)
CBLC	unnamed (+30790)
CBLN2	unnamed (+666075)
CBLN4	unnamed (-216407)
CBR4	unnamed (-194583), unnamed (+193484), unnamed (+220319), unnamed (+375706)
CBX4	unnamed (-190083), unnamed (+7055)
CBX8	unnamed (-35258)
CCAR1	unnamed (-120911)
CCBE1	unnamed (-184712), unnamed (-176848)
CCDC107	unnamed (+198)
CCDC126	unnamed (+25342)
CCDC136	unnamed (+37994)
CCDC146	unnamed (-361884)
CCDC148	unnamed (+395618), unnamed (+445625)
CCDC150	unnamed (+144069)
CCDC174	unnamed (-16557)
CCDC185	unnamed (+107171), unnamed (+259198)
CCDC187	unnamed (+23086)
CCDC28A	unnamed (-180118)
CCDC32	unnamed (+93792)
CCDC57	unnamed (-270)
CCDC59	unnamed (-292336), unnamed (-128192), unnamed (-56752)
CCDC6	unnamed (-407299), unnamed (-216983)
CCDC65	unnamed (-133)
CCDC68	unnamed (-151084)
CCDC71L	unnamed (-8156)
CCDC80	unnamed (-68746)
CCDC85C	unnamed (-19271), unnamed (+23973)
CCDC90B	unnamed (-78284)
CCDC91	unnamed (+520665)
CCER1	unnamed (+801739), unnamed (+848499)
CCK	unnamed (+73363), unnamed (+142846)
CCL16	unnamed (+11807)
CCL28	unnamed (-20158), unnamed (-4105)
CCM2L	unnamed (-22410)
CCNA1	unnamed (-130)
CCND1	unnamed (-551870), unnamed (-76615)
CCND2	unnamed (-262176), unnamed (-156978)
CCNF	unnamed (+22438)
CCNG1	unnamed (-102345), unnamed (+132)
CCNG2	unnamed (+15392)
CCNJ	unnamed (-136012), unnamed (+475), unnamed (+46456)
CCNJL	unnamed (+18275), unnamed (+51499), unnamed (+81591)
CCNK	unnamed (+98644)
CCNL1	unnamed (-263337)
CCR10	unnamed (+2328)
CCR5	unnamed (+22866)
CCR7	unnamed (+13598)
CCRL2	unnamed (-13838)
CCSER2	unnamed (+20152), unnamed (+211715), unnamed (+304495)
CCT4	unnamed (-5570)
CD109	unnamed (-4416), unnamed (+14560), unnamed (+19107), unnamed (+233376)
CD14	unnamed (+41640)
CD164	unnamed (+145205), unnamed (+152661)
CD180	unnamed (-106663), unnamed (+101873), unnamed (+207343)
CD1D	unnamed (-26565)
CD200R1L	unnamed (+135935)
CD22	unnamed (-15409)
CD24	unnamed (+153431)
CD274	unnamed (+50182)
CD276	unnamed (+125)
CD28	unnamed (-21059)
CD300C	unnamed (-5999), unnamed (-1722), unnamed (+4309)
CD300LB	unnamed (-10368)
CD300LD	unnamed (+40141), unnamed (+44418)
CD300LG	unnamed (-7212)
CD34	unnamed (+62993)
CD36	unnamed (-81004)
CD38	unnamed (-60734)
CD40	unnamed (+203), unnamed (+97858), unnamed (+171331)
CD44	unnamed (-61133), unnamed (+128565)
CD46	unnamed (+96352)
CD47	unnamed (-40458), unnamed (+105342)
CD5	unnamed (+36812), unnamed (+59082)
CD58	unnamed (-72034), unnamed (+61858)
CD5L	unnamed (-10917)
CD70	unnamed (+10562)
CD74	unnamed (-44)
CD81	unnamed (+13521)
CD82	unnamed (+143780)
CD9	unnamed (-17289), unnamed (+74879), unnamed (+79091)
CD93	unnamed (-211721)
CD96	unnamed (-203888)
CD99L2	unnamed (+49626)
CDAN1	unnamed (+128881)
CDC14B	unnamed (-35255)
CDC16	unnamed (-72705)
CDC25A	unnamed (+52018)
CDC25C	unnamed (+149)
CDC27	unnamed (+192864)
CDC42BPA	unnamed (-52348), unnamed (-129), unnamed (+259957)
CDC42BPG	unnamed (+1417)
CDC42EP3	unnamed (-104350)
CDC42EP4	unnamed (-119032), unnamed (-108944)
CDC5L	unnamed (+255702)
CDCA4	unnamed (-11784)
CDCA7	unnamed (-203071), unnamed (+77504)
CDCA7L	unnamed (-55255)
CDCP1	unnamed (-31953)
CDH1	unnamed (+53181)
CDH10	unnamed (-895242), unnamed (-178896), unnamed (-128641), unnamed (+483249), unnamed (+550656)
CDH11	unnamed (-914233), unnamed (-425849), unnamed (+724989)
CDH12	unnamed (-612984)
CDH17	unnamed (-16005), unnamed (+222834), unnamed (+291518)
CDH18	unnamed (+78199), unnamed (+646690)
CDH19	unnamed (-36638), unnamed (+92553)
CDH2	unnamed (-987424)
CDH20	unnamed (-669767), unnamed (-640084), unnamed (+279187), unnamed (+294549), unnamed (+536854)
CDH22	unnamed (+18895), unnamed (+92368), unnamed (+190023)
CDH23	unnamed (+225533), unnamed (+282716)
CDH26	unnamed (+27681), unnamed (+736939)
CDH4	unnamed (-557060), unnamed (+184359), unnamed (+336577)
CDH5	unnamed (-818583), unnamed (-330199), unnamed (-213665), unnamed (+50141)
CDH6	unnamed (-586335), unnamed (-343510), unnamed (+192843)
CDH7	unnamed (+760660)
CDH9	unnamed (-456593), unnamed (-290120), unnamed (-277397), unnamed (+95922)
CDHR1	unnamed (+1560)
CDHR5	unnamed (+1988)
CDK1	unnamed (+67905)
CDK10	unnamed (+13608)
CDK14	unnamed (-170897), unnamed (-132932), unnamed (+332565), unnamed (+642982)
CDK15	unnamed (+25117), unnamed (+48347)
CDK17	unnamed (-45429), unnamed (-33713)
CDK18	unnamed (-26565), unnamed (+1251), unnamed (+11453)
CDK20	unnamed (-380568)
CDK3	unnamed (-2832)
CDK5R1	unnamed (+82974)
CDK5RAP2	unnamed (+176768), unnamed (+185871), unnamed (+312139)
CDKN1C	unnamed (-16461)
CDKN2AIP	unnamed (-37317), unnamed (-93)
CDKN2D	unnamed (-8364)
CDKN3	unnamed (-416987), unnamed (-105173)
CDON	unnamed (-46920)
CDPF1	unnamed (+17190)
CDR1	unnamed (+170946)
CDRT15L2	unnamed (+225060), unnamed (+413375)
CDT1	unnamed (-481)
CDV3	unnamed (-41630)
CDYL	unnamed (-48597), unnamed (-645)
CDYL2	unnamed (-95915), unnamed (+27319), unnamed (+110546), unnamed (+234508)
CEACAM1	unnamed (+39565)
CEBPB	unnamed (+102083), unnamed (+118186), unnamed (+222516)
CEBPD	unnamed (-206369)
CEBPG	unnamed (+20985)
CEL	unnamed (+14047)
CELF2	unnamed (-795206)
CELF6	unnamed (-104)
CEMIP	unnamed (-35934), unnamed (+155616)
CEMP1	unnamed (-897)
CENPC	unnamed (+22302)
CENPF	unnamed (+124328)
CENPJ	unnamed (-49)
CENPV	unnamed (+48591)
CENPW	unnamed (-273938), unnamed (+104885)
CEP104	unnamed (+45843)
CEP112	unnamed (-9031)
CEP120	unnamed (+297155)
CEP128	unnamed (+236211)
CEP135	unnamed (+266838)
CEP162	unnamed (-239429), unnamed (-229899), unnamed (+121861)
CEP164	unnamed (+61796), unnamed (+282763), unnamed (+390028)
CEP170	unnamed (+443741), unnamed (+708097)
CEP170B	unnamed (-59767)
CEP295	unnamed (-70032)
CEP55	unnamed (-13421)
CEP57	unnamed (+87109)
CEP57L1	unnamed (-124), unnamed (+134630), unnamed (+142086)
CEP72	unnamed (-63782)
CEP78	unnamed (+31)
CEP83	unnamed (-180662), unnamed (-57178)
CERCAM	unnamed (-13362)
CERS3	unnamed (+202578)
CETN3	unnamed (+971703)
CFAP43	unnamed (-14677)
CFAP46	unnamed (-66951)
CFAP52	unnamed (-292)
CFAP53	unnamed (+26220)
CFAP54	unnamed (-55314), unnamed (-43598), unnamed (+389558)
CFAP58	unnamed (+228561)
CFP	unnamed (+6458)
CGNL1	unnamed (-42294)
CH25H	unnamed (+105249)
CHAC2	unnamed (-360357)
CHCHD10	unnamed (-3172)
CHCHD5	unnamed (+42733)
CHCHD6	unnamed (+49273), unnamed (+204701)
CHD1L	unnamed (+21917)
CHD4	unnamed (-6398)
CHD7	unnamed (-26675), unnamed (+375484)
CHDH	unnamed (+327430)
CHEK1	unnamed (+472)
CHGA	unnamed (+50845), unnamed (+122592)
CHI3L2	unnamed (+21039)
CHIA	unnamed (-69106)
CHIC1	unnamed (+194829), unnamed (+541414)
CHIC2	unnamed (+14132), unnamed (+413285), unnamed (+471772)
CHM	unnamed (-89650)
CHMP6	unnamed (+5552), unnamed (+43029)
CHN1	unnamed (+32563), unnamed (+157770), unnamed (+226104)
CHODL	unnamed (-333043)
CHORDC1	unnamed (-882425), unnamed (-65191)
CHRAC1	unnamed (+104065)
CHRD	unnamed (+79575)
CHRDL1	unnamed (-205191), unnamed (+400805)
CHRM2	unnamed (-781686), unnamed (-616593), unnamed (-126537), unnamed (+273782)
CHRNA1	unnamed (-208202), unnamed (-82995), unnamed (-14661)
CHRNA2	unnamed (+117129)
CHRNB4	unnamed (-74343), unnamed (-22203)
CHST1	unnamed (+220712)
CHST11	unnamed (-42298), unnamed (+238798), unnamed (+293093), unnamed (+306390), unnamed (+348374)
CHST12	unnamed (-3470)
CHST14	unnamed (+190)
CHST15	unnamed (-131222), unnamed (-128150), unnamed (-115333), unnamed (-59192), unnamed (-15959), unnamed (+682), unnamed (+59885), unnamed (+81867), unnamed (+95827), unnamed (+98177)
CHST4	unnamed (+1264)
CHSY1	unnamed (+146564)
CIDEA	unnamed (+24877)
CIITA	unnamed (-48990)
CITED2	unnamed (-829870), unnamed (-677363), unnamed (+65216), unnamed (+77101)
CKB	unnamed (+137581)
CLASP1	unnamed (+14842), unnamed (+118433)
CLASP2	unnamed (-132419)
CLCA1	unnamed (+19030)
CLCA4	unnamed (-59680)
CLCN4	unnamed (-67249), unnamed (-22277), unnamed (+237030)
CLDN12	unnamed (+22214), unnamed (+60179)
CLDN20	unnamed (-10377)
CLDN22	unnamed (+179987)
CLDN24	unnamed (-122072), unnamed (-84848)
CLDN34	unnamed (-100882), unnamed (-26712)
CLDN7	unnamed (-9874)
CLEC14A	unnamed (-692056), unnamed (-682818)
CLEC16A	unnamed (+149702), unnamed (+156018)
CLEC17A	unnamed (-8648)
CLEC3A	unnamed (-125883)
CLEC6A	unnamed (-220038)
CLHC1	unnamed (+83854)
CLIC5	unnamed (+454516), unnamed (+641273)
CLIC6	unnamed (-123935)
CLINT1	unnamed (-842564), unnamed (-711685), unnamed (-576144), unnamed (-548212)
CLIP2	unnamed (-26412), unnamed (+17581)
CLIP4	unnamed (+328437)
CLK4	unnamed (-103455)
CLLU1	unnamed (+196210)
CLMN	unnamed (-122868), unnamed (-68939)
CLMP	unnamed (+8837), unnamed (+20416), unnamed (+21775), unnamed (+72631)
CLN5	unnamed (-24608)
CLNK	unnamed (-712487), unnamed (-445965)
CLNS1A	unnamed (+47920)
CLOCK	unnamed (+63960)
CLPTM1L	unnamed (+17439)
CLRN2	unnamed (+29218)
CLSTN1	unnamed (-57663)
CLSTN2	unnamed (+645759)
CLTA	unnamed (+85953)
CLVS1	unnamed (-233693)
CLVS2	unnamed (-206094), unnamed (+61468)
CLYBL	unnamed (+350455)
CMA1	unnamed (+24732)
CMAS	unnamed (-8065)
CMC1	unnamed (-126234)
CMC2	unnamed (+106870)
CMIP	unnamed (+285311)
CMKLR1	unnamed (-32787), unnamed (+32740), unnamed (+36476)
CMPK1	unnamed (+75702), unnamed (+77927)
CMPK2	unnamed (+39000), unnamed (+678888)
CNBD2	unnamed (+148545), unnamed (+185871)
CNDP1	unnamed (+12470), unnamed (+17811)
CNGA3	unnamed (-227791)
CNGB1	unnamed (+38705)
CNIH3	unnamed (-23209)
CNKSR2	unnamed (-148659), unnamed (+206756)
CNKSR3	unnamed (-143290)
CNNM1	unnamed (+16669)
CNOT11	unnamed (-101356)
CNOT3	unnamed (-4132)
CNOT6L	unnamed (-844)
CNR1	unnamed (-299537)
CNTD1	unnamed (+16304)
CNTN1	unnamed (+288154)
CNTN2	unnamed (-118750)
CNTN3	unnamed (-839429), unnamed (-764572)
CNTNAP2	unnamed (-471597)
COBL	unnamed (+107524), unnamed (+270948), unnamed (+489723), unnamed (+495173), unnamed (+523812)
COBLL1	unnamed (+62927)
COCH	unnamed (-75)
COG2	unnamed (-132641), unnamed (-335), unnamed (+40930)
COG3	unnamed (+166209)
COG6	unnamed (+551166), unnamed (+839967), unnamed (+907628), unnamed (+934241)
COL11A1	unnamed (-163079)
COL11A2	unnamed (+31063)
COL12A1	unnamed (-37782)
COL13A1	unnamed (+67481)
COL15A1	unnamed (-94996)
COL16A1	unnamed (-10972)
COL19A1	unnamed (-52804), unnamed (+28420), unnamed (+51853)
COL1A2	unnamed (-264638), unnamed (-203877)
COL21A1	unnamed (-595894), unnamed (-523723), unnamed (-465655), unnamed (-31973), unnamed (+243226)
COL22A1	unnamed (-301616), unnamed (-299599), unnamed (+120952)
COL24A1	unnamed (+257847)
COL25A1	unnamed (+261553)
COL3A1	unnamed (+155849)
COL4A1	unnamed (+437705), unnamed (+490089)
COL4A5	unnamed (+72123)
COL4A6	unnamed (+124926), unnamed (+129023)
COL5A1	unnamed (-185328), unnamed (-49339)
COL5A2	unnamed (-118182), unnamed (+49710)
COL6A3	unnamed (-61252), unnamed (+159082), unnamed (+178473), unnamed (+191066)
COL8A1	unnamed (-715268), unnamed (-652420), unnamed (-95177)
COL8A2	unnamed (+36155)
COL9A1	unnamed (-42824), unnamed (+384659), unnamed (+408092)
COLCA2	unnamed (-238627)
COLEC10	unnamed (+49502), unnamed (+138088)
COLEC12	unnamed (+18116), unnamed (+169297)
COLGALT2	unnamed (+155764), unnamed (+272691)
COMMD1	unnamed (-11273)
COMMD10	unnamed (+357267), unnamed (+369390)
COMMD9	unnamed (-73299), unnamed (+345059)
COMTD1	unnamed (+10410)
COPB1	unnamed (+87944)
COPB2	unnamed (+269210)
COPRS	unnamed (+287739)
COPS3	unnamed (-19856)
COPS4	unnamed (+32238)
COPS8	unnamed (-341166), unnamed (+137997), unnamed (+150590), unnamed (+169981)
COQ8A	unnamed (+160981)
CORIN	unnamed (+309115)
CORO1C	unnamed (-99455), unnamed (-28322), unnamed (+6361), unnamed (+11113), unnamed (+68424)
COX10	unnamed (-364820)
COX17	unnamed (-25464), unnamed (-23289)
COX20	unnamed (-523)
COX6B2	unnamed (+2487)
COX7A2	unnamed (-34599), unnamed (-25023), unnamed (+6490)
COX7A2L	unnamed (+53806)
CP	unnamed (-76466)
CPA6	unnamed (+39), unnamed (+5461), unnamed (+18759), unnamed (+33800), unnamed (+53320), unnamed (+226793)
CPB2	unnamed (+42678)
CPEB2	unnamed (-209531), unnamed (+40278)
CPEB4	unnamed (-99203), unnamed (-65589), unnamed (-19647), unnamed (+75435)
CPN1	unnamed (+61540)
CPN2	unnamed (+883)
CPNE2	unnamed (+14249)
CPNE5	unnamed (+12347)
CPNE8	unnamed (-467475), unnamed (-77584)
CPO	unnamed (+196009)
CPOX	unnamed (+16065)
CPQ	unnamed (-121732), unnamed (+196501), unnamed (+208605), unnamed (+416807), unnamed (+569361)
CPS1	unnamed (+650845), unnamed (+655029), unnamed (+877083), unnamed (+930718)
CPVL	unnamed (-261937)
CPXCR1	unnamed (-846615), unnamed (-810324), unnamed (-142240)
CPXM2	unnamed (-201111), unnamed (-141908), unnamed (-119926), unnamed (-105966), unnamed (-103616), unnamed (+82599), unnamed (+147946)
CRABP1	unnamed (-24399)
CRACR2A	unnamed (+24623)
CRADD	unnamed (+305503)
CREB1	unnamed (+87158)
CREB3L1	unnamed (+19427)
CREBRF	unnamed (-72268)
CREG2	unnamed (-59377)
CRIM1	unnamed (+12155)
CRIP2	unnamed (-7171)
CRISPLD1	unnamed (+330144), unnamed (+458163)
CRISPLD2	unnamed (-119860), unnamed (+9460), unnamed (+16472)
CRKL	unnamed (-31685)
CRLF3	unnamed (+156706), unnamed (+274153)
CRMP1	unnamed (-130884)
CROT	unnamed (-28498), unnamed (-303)
CRTAC1	unnamed (+148089)
CRTAM	unnamed (-176802), unnamed (-89294), unnamed (-9012), unnamed (+11827), unnamed (+18349)
CRTAP	unnamed (+67275)
CRTC3	unnamed (-50647)
CRY2	unnamed (+12394)
CRYAA	unnamed (+152230), unnamed (+172322)
CRYBA4	unnamed (+714736)
CRYBB2	unnamed (+146513)
CRYBG1	unnamed (+8019)
CRYGA	unnamed (-61444)
CRYGD	unnamed (+89964)
CRYL1	unnamed (+166282), unnamed (+174406), unnamed (+222018)
CSF1	unnamed (-86369), unnamed (-38303)
CSF1R	unnamed (+479), unnamed (+47741)
CSF2RB	unnamed (-41721)
CSGALNACT1	unnamed (-75909), unnamed (+193529)
CSGALNACT2	unnamed (-17467), unnamed (+91188)
CSK	unnamed (+18159)
CSMD3	unnamed (+594883)
CSNK1G3	unnamed (+175386)
CSNK2A3	unnamed (-63394), unnamed (+359963)
CSPP1	unnamed (+69716)
CSRNP3	unnamed (-175724)
CSRP1	unnamed (+27370), unnamed (+28516)
CST3	unnamed (-4550)
CST4	unnamed (+46545)
CST6	unnamed (+3687)
CST7	unnamed (-338571), unnamed (+480), unnamed (+43413)
CTAG1A	unnamed (+11571), unnamed (+15572)
CTAG1B	unnamed (+18545), unnamed (+22546)
CTAGE4	unnamed (-11691)
CTAGE5	unnamed (-85806)
CTAGE9	unnamed (-54384)
CTBP2	unnamed (-667239), unnamed (-663686), unnamed (-133226), unnamed (-95935)
CTCF	unnamed (-23419)
CTCFL	unnamed (+89276)
CTDP1	unnamed (+175539)
CTDSPL	unnamed (-271503), unnamed (-79645)
CTGF	unnamed (-418310), unnamed (-403702), unnamed (-258281), unnamed (+1642), unnamed (+13043), unnamed (+87212)
CTH	unnamed (+264434), unnamed (+368313)
CTIF	unnamed (-300371), unnamed (-82894), unnamed (-50373), unnamed (+71504), unnamed (+251356)
CTNNA1	unnamed (-99144), unnamed (-27984)
CTNNA2	unnamed (-65545)
CTNNAL1	unnamed (-52003)
CTNNB1	unnamed (-443946), unnamed (-97244), unnamed (-67956), unnamed (+131281), unnamed (+453748), unnamed (+483983), unnamed (+701008)
CTNNBIP1	unnamed (+28074)
CTNNBL1	unnamed (+128006)
CTNND1	unnamed (+17081)
CTNND2	unnamed (-961465), unnamed (-488450), unnamed (-341612)
CTNS	unnamed (+31845)
CTSC	unnamed (-371996)
CTSD	unnamed (-63137), unnamed (-8673)
CTSH	unnamed (-58859)
CTSO	unnamed (-367472), unnamed (-215466)
CTTN	unnamed (+158942)
CTTNBP2	unnamed (-122990), unnamed (-75789)
CUL1	unnamed (-128151)
CWC15	unnamed (+127860), unnamed (+182644)
CWC22	unnamed (-735927)
CXADR	unnamed (-948717)
CXCL12	unnamed (+602850)
CXCL13	unnamed (-339210)
CXCL17	unnamed (-45896)
CXCR4	unnamed (-122590), unnamed (+109601)
CXCR5	unnamed (-92006)
CXCR6	unnamed (+41596)
CXorf36	unnamed (-468145)
CXorf40A	unnamed (-355)
CXorf57	unnamed (+86985)
CXorf66	unnamed (-192309), unnamed (-75098)
CYB561	unnamed (+4629)
CYB5R2	unnamed (+61178)
CYFIP1	unnamed (+106977)
CYFIP2	unnamed (-49390)
CYGB	unnamed (+10007), unnamed (+22353)
CYLC1	unnamed (-41877), unnamed (+218366)
CYLC2	unnamed (-515958), unnamed (+42510), unnamed (+809172)
CYP17A1	unnamed (+60506)
CYP20A1	unnamed (-306024), unnamed (+41511)
CYP26B1	unnamed (-391223), unnamed (-219890), unnamed (+9553)
CYP2C8	unnamed (-114213), unnamed (-63618), unnamed (+69534), unnamed (+77772), unnamed (+105470)
CYP2C9	unnamed (+25356), unnamed (+53054), unnamed (+61292)
CYP2S1	unnamed (+25984)
CYP46A1	unnamed (-23392)
CYP7B1	unnamed (-692303), unnamed (-485473), unnamed (+68902)
CYR61	unnamed (-96092), unnamed (+3017), unnamed (+16432), unnamed (+18489)
CYSTM1	unnamed (+40426), unnamed (+71992), unnamed (+123996)
CYTH1	unnamed (+189689)
CYYR1	unnamed (-183384), unnamed (+66154)
DAAM1	unnamed (-391171), unnamed (-293006), unnamed (-234770), unnamed (-54947), unnamed (-10724), unnamed (+2637), unnamed (+43235)
DAB2	unnamed (-957016), unnamed (-747280), unnamed (-335928)
DAB2IP	unnamed (-10339), unnamed (+40767), unnamed (+168766), unnamed (+318455)
DACH1	unnamed (-713122), unnamed (+575872)
DACH2	unnamed (-11409), unnamed (+89029)
DACT1	unnamed (+234105), unnamed (+332270), unnamed (+390506), unnamed (+570329), unnamed (+614552)
DAD1	unnamed (+32701), unnamed (+200048), unnamed (+201439), unnamed (+562522), unnamed (+671288)
DAGLA	unnamed (+45560)
DAO	unnamed (+75486), unnamed (+95300)
DAOA	unnamed (+446469), unnamed (+454318), unnamed (+471225), unnamed (+524943), unnamed (+824916), unnamed (+997976)
DAP	unnamed (+82788), unnamed (+209628)
DAP3	unnamed (+74507)
DAPL1	unnamed (-265861), unnamed (-195408)
DARS	unnamed (-20958)
DAW1	unnamed (+301147)
DAZL	unnamed (+21129), unnamed (+55928)
DBH	unnamed (+22532), unnamed (+101789)
DBN1	unnamed (+25721)
DBX1	unnamed (+225256), unnamed (+315578)
DCAF1	unnamed (-30596)
DCAF16	unnamed (+83578), unnamed (+91560)
DCAF4	unnamed (-19644)
DCAF5	unnamed (+59104)
DCAKD	unnamed (-68874), unnamed (+9412)
DCANP1	unnamed (+9413)
DCBLD1	unnamed (-18426), unnamed (+9428)
DCBLD2	unnamed (-641609), unnamed (-84366), unnamed (-21518), unnamed (+116360)
DCC	unnamed (-816734), unnamed (-725892)
DCDC1	unnamed (-363153)
DCDC2C	unnamed (-42773), unnamed (-41352), unnamed (-19301), unnamed (+27233), unnamed (+55771), unnamed (+81807)
DCHS2	unnamed (+225958), unnamed (+304959)
DCK	unnamed (+133620)
DCLK1	unnamed (-62154), unnamed (-32819), unnamed (+203485)
DCLK2	unnamed (-192411), unnamed (+490706)
DCN	unnamed (-954232), unnamed (-720137), unnamed (-594659)
DCP2	unnamed (+105558)
DCPS	unnamed (+51424)
DCST2	unnamed (+16196)
DCSTAMP	unnamed (-359269), unnamed (-98942)
DCTD	unnamed (-85), unnamed (+146391)
DCTN1	unnamed (-60239)
DCTN4	unnamed (+173)
DCTPP1	unnamed (-15640), unnamed (+12074), unnamed (+22264)
DDAH1	unnamed (-19529), unnamed (+26754)
DDB2	unnamed (-28770)
DDHD1	unnamed (-517808), unnamed (-305529), unnamed (-202675)
DDIT4	unnamed (-31188), unnamed (-13036), unnamed (+58232), unnamed (+61438)
DDIT4L	unnamed (-322250), unnamed (-307553), unnamed (-108679), unnamed (-99595), unnamed (+115094)
DDO	unnamed (+16547)
DDR1	unnamed (-144135), unnamed (-73674)
DDR2	unnamed (+124310)
DDX1	unnamed (-11538)
DDX10	unnamed (+282798)
DDX11	unnamed (-83905), unnamed (-67690)
DDX24	unnamed (+14754), unnamed (+52975)
DDX3X	unnamed (-32497), unnamed (+17435), unnamed (+50399)
DDX41	unnamed (-20477), unnamed (+186)
DDX47	unnamed (+59180)
DDX51	unnamed (+129668)
DDX53	unnamed (-600118), unnamed (-479437)
DDX59	unnamed (+29935)
DDX6	unnamed (-812)
DEC1	unnamed (+454715), unnamed (+575953)
DEFB115	unnamed (-967560), unnamed (-754262)
DEFB131B	unnamed (+12872)
DEGS1	unnamed (-14031)
DEK	unnamed (-42298), unnamed (+4020)
DENND2D	unnamed (+60548)
DENND3	unnamed (-110185), unnamed (-55061)
DENND6A	unnamed (-34408)
DEPDC1	unnamed (-913194), unnamed (-831372)
DEPDC1B	unnamed (+367258)
DERA	unnamed (+360152)
DERL1	unnamed (-15809), unnamed (+82457), unnamed (+174291)
DESI1	unnamed (+22789)
DESI2	unnamed (+182158)
DET1	unnamed (-64407)
DFNA5	unnamed (+56404)
DGAT2L6	unnamed (+42933)
DGCR2	unnamed (+163440)
DGCR6L	unnamed (-3634)
DGKB	unnamed (+53156), unnamed (+154794)
DGKD	unnamed (+146709)
DGKG	unnamed (+102348)
DGKH	unnamed (+163276)
DGKZ	unnamed (-64507)
DGUOK	unnamed (+5373), unnamed (+12386), unnamed (+57812)
DHCR24	unnamed (+36519)
DHCR7	unnamed (+75617), unnamed (+207173)
DHDH	unnamed (-8125), unnamed (+14744)
DHFR	unnamed (-230244)
DHFR2	unnamed (-556668), unnamed (-553929)
DHODH	unnamed (+73)
DHRS2	unnamed (+90050)
DHRS3	unnamed (+77452), unnamed (+248328)
DHRS4	unnamed (-227163)
DHRS7	unnamed (-28265)
DHRS7B	unnamed (-74629), unnamed (-27211), unnamed (+72893)
DHRS7C	unnamed (+142670)
DHRS9	unnamed (+20221), unnamed (+52493)
DHX15	unnamed (+201871), unnamed (+514199), unnamed (+627365)
DHX30	unnamed (+9), unnamed (+181429)
DHX33	unnamed (+630)
DHX35	unnamed (+155451), unnamed (+569935), unnamed (+614558), unnamed (+861035), unnamed (+887552)
DHX40	unnamed (-113574)
DIAPH3	unnamed (-66628), unnamed (+328782), unnamed (+630101), unnamed (+715611), unnamed (+894267)
DIO2	unnamed (-494074), unnamed (+60912), unnamed (+115723), unnamed (+799715)
DIO3	unnamed (+34943)
DIP2C	unnamed (+91033)
DIRAS2	unnamed (+184331), unnamed (+219282), unnamed (+617173), unnamed (+620353), unnamed (+648679), unnamed (+658673), unnamed (+700952), unnamed (+712857), unnamed (+718938)
DIRAS3	unnamed (-146631), unnamed (+197759), unnamed (+200892)
DIRC2	unnamed (+157855)
DISC1	unnamed (+258684), unnamed (+291731), unnamed (+516048), unnamed (+595282)
DISP1	unnamed (-129932), unnamed (-13072)
DKK1	unnamed (+374721), unnamed (+389615)
DKK2	unnamed (-243244)
DKK3	unnamed (-66787), unnamed (+71610), unnamed (+92725), unnamed (+138006)
DLC1	unnamed (+243679)
DLG1	unnamed (-68740), unnamed (-4460)
DLG3	unnamed (+460290)
DLG5	unnamed (+27466)
DLGAP1	unnamed (+450637), unnamed (+667834)
DLGAP4	unnamed (+193812)
DLK1	unnamed (-86061), unnamed (-12365), unnamed (+145121)
DLL1	unnamed (+207676)
DLX2	unnamed (-144199)
DLX3	unnamed (-32695)
DLX4	unnamed (-40091)
DLX6	unnamed (-674100)
DMAC1	unnamed (+583383)
DMAP1	unnamed (+26118)
DMBX1	unnamed (+1886)
DMKN	unnamed (+3475)
DMRT2	unnamed (-40917)
DMRT3	unnamed (+32473)
DMXL1	unnamed (+216443)
DMXL2	unnamed (+253598)
DNAH14	unnamed (+495592)
DNAH17	unnamed (-15211)
DNAH2	unnamed (+38276), unnamed (+50557)
DNAH3	unnamed (-10321)
DNAH5	unnamed (-120519)
DNAH6	unnamed (-22398), unnamed (+225126), unnamed (+324131), unnamed (+330136)
DNAH8	unnamed (+61376)
DNAH9	unnamed (+303586), unnamed (+346458)
DNAI2	unnamed (+14912)
DNAJA1	unnamed (+19169)
DNAJB1	unnamed (-1734)
DNAJB12	unnamed (+19791), unnamed (+22997)
DNAJB2	unnamed (-4867), unnamed (+247)
DNAJB4	unnamed (-25685)
DNAJB5	unnamed (+52657)
DNAJB6	unnamed (+53440), unnamed (+72675), unnamed (+132059)
DNAJB8	unnamed (+123139)
DNAJC11	unnamed (-69057), unnamed (-33569), unnamed (+15462)
DNAJC19	unnamed (-632846)
DNAJC21	unnamed (+195)
DNAJC24	unnamed (-14001)
DNAJC4	unnamed (-126)
DNAJC6	unnamed (-78967), unnamed (+84093)
DNAJC8	unnamed (+35622)
DNASE1	unnamed (+26855)
DNASE1L1	unnamed (-5280)
DNASE2B	unnamed (+29247)
DND1	unnamed (-17720)
DNM2	unnamed (+20654)
DNMBP	unnamed (-10418)
DNMT3A	unnamed (+141037)
DNPEP	unnamed (+12082)
DOCK1	unnamed (-335528)
DOCK10	unnamed (-285956)
DOCK11	unnamed (-124899)
DOCK2	unnamed (-52932)
DOCK3	unnamed (-63323), unnamed (-58307), unnamed (-36112), unnamed (+226158)
DOCK4	unnamed (+43926), unnamed (+49132), unnamed (+286527), unnamed (+355807)
DOCK5	unnamed (-10262), unnamed (+76798), unnamed (+223439)
DOK1	unnamed (+29734)
DOK3	unnamed (-7426), unnamed (+12158)
DOK4	unnamed (+6886)
DOPEY1	unnamed (+269), unnamed (+116064)
DPAGT1	unnamed (+912)
DPF3	unnamed (-14039), unnamed (+241180), unnamed (+333057), unnamed (+421135), unnamed (+636326), unnamed (+638820)
DPH3	unnamed (+59244), unnamed (+86424)
DPH6	unnamed (+252419)
DPP6	unnamed (+834344)
DPP7	unnamed (-15082)
DPP9	unnamed (+6040)
DPPA4	unnamed (-347936)
DPYD	unnamed (+642754), unnamed (+914853)
DPYSL2	unnamed (-49669)
DPYSL3	unnamed (-25722)
DRAM2	unnamed (-101)
DRC3	unnamed (+17978)
DRD2	unnamed (-215420), unnamed (-199773), unnamed (-143165), unnamed (-118424), unnamed (-30816), unnamed (+28663)
DRGX	unnamed (+8324)
DROSHA	unnamed (+145468)
DSC3	unnamed (+554460), unnamed (+948489)
DSCAM	unnamed (+375727), unnamed (+728319)
DSCAML1	unnamed (+79378), unnamed (+186643), unnamed (+407610)
DSCR3	unnamed (+68014)
DSEL	unnamed (-250173), unnamed (+876208)
DSG3	unnamed (-17712)
DSG4	unnamed (+53200)
DSN1	unnamed (-75)
DSP	unnamed (+677)
DST	unnamed (-11580), unnamed (+8276), unnamed (+80447), unnamed (+138515), unnamed (+572197)
DSTN	unnamed (-50), unnamed (+48139)
DTNBP1	unnamed (-72843)
DTWD2	unnamed (+50964), unnamed (+763781)
DTX4	unnamed (+1109)
DUSP1	unnamed (-36676), unnamed (-29785), unnamed (+30253)
DUSP10	unnamed (-216131), unnamed (-67061), unnamed (+302796), unnamed (+624493), unnamed (+643869)
DUSP14	unnamed (-16264)
DUSP6	unnamed (-116220), unnamed (+426970), unnamed (+456035), unnamed (+728065)
DUSP7	unnamed (-37398), unnamed (-33731)
DUSP9	unnamed (-36883)
DYDC2	unnamed (-20430)
DYM	unnamed (+360328), unnamed (+407729)
DYNC1H1	unnamed (-191565), unnamed (-85927)
DYNC1I1	unnamed (+447102), unnamed (+463976)
DYNC1I2	unnamed (+76080), unnamed (+111212)
DYNLRB2	unnamed (-927761), unnamed (-900464), unnamed (-308511), unnamed (-222909), unnamed (+29087), unnamed (+153049), unnamed (+236276)
DYRK2	unnamed (-214959), unnamed (+99869), unnamed (+117946), unnamed (+457657)
DYSF	unnamed (+671783)
E2F7	unnamed (-428146), unnamed (-56933), unnamed (-39251)
E2F8	unnamed (-470956), unnamed (-405610), unnamed (-205842)
EAPP	unnamed (-15898), unnamed (-7747)
EBF1	unnamed (-85418), unnamed (+398054), unnamed (+528933), unnamed (+664474), unnamed (+692406)
EBF3	unnamed (-126966), unnamed (-59016), unnamed (-57676), unnamed (-54724)
EBPL	unnamed (+23445)
ECE1	unnamed (-44270)
ECI2	unnamed (-640193), unnamed (-592241)
ECM1	unnamed (+7777), unnamed (+24486)
ECM2	unnamed (+52052)
EDA	unnamed (+264573), unnamed (+428833)
EDARADD	unnamed (-39671)
EDEM1	unnamed (-25875), unnamed (+142903)
EDEM3	unnamed (-83885)
EDIL3	unnamed (+356547), unnamed (+420452)
EDN1	unnamed (-81891)
EDNRB	unnamed (-403917), unnamed (-275683), unnamed (-273111), unnamed (-141255)
EDRF1	unnamed (-595751), unnamed (-558460), unnamed (-28000), unnamed (-24447)
EEA1	unnamed (-184200), unnamed (-39247)
EED	unnamed (-70923), unnamed (-61744)
EEF1A1	unnamed (-47271), unnamed (+5891)
EEF1D	unnamed (+200), unnamed (+18713)
EEF1G	unnamed (+20211)
EEFSEC	unnamed (+190375)
EFCAB1	unnamed (-167980), unnamed (-53769), unnamed (+326466), unnamed (+583862)
EFCAB11	unnamed (+180859), unnamed (+323569)
EFCAB2	unnamed (-50848), unnamed (+630), unnamed (+115871), unnamed (+183532)
EFCAB7	unnamed (+88028)
EFEMP1	unnamed (-748771)
EFHB	unnamed (+443797)
EFHC1	unnamed (+84010), unnamed (+102511)
EFHC2	unnamed (+200274), unnamed (+330778)
EFL1	unnamed (+129869), unnamed (+180254)
EFNA2	unnamed (-10447)
EFNA5	unnamed (+204531), unnamed (+333454), unnamed (+412718), unnamed (+578072)
EFNB1	unnamed (+100717), unnamed (+107794)
EFNB2	unnamed (+70849), unnamed (+243909), unnamed (+543882), unnamed (+597600), unnamed (+614507), unnamed (+622356)
EGF	unnamed (+178829)
EGFL6	unnamed (-234875)
EGFLAM	unnamed (+88998), unnamed (+175263)
EGFR	unnamed (-85676), unnamed (+67562), unnamed (+306442)
EGLN3	unnamed (-248726), unnamed (+383367), unnamed (+484613), unnamed (+823332), unnamed (+830301)
EGR1	unnamed (+4094)
EGR2	unnamed (-239194)
EGR4	unnamed (+9214)
EHBP1	unnamed (-51442), unnamed (+225995)
EHF	unnamed (-32477)
EID2	unnamed (+7475)
EID2B	unnamed (-4)
EID3	unnamed (+110936)
EIF1AX	unnamed (-96203)
EIF1B	unnamed (-398133)
EIF2B3	unnamed (+16015), unnamed (+91801), unnamed (+143338)
EIF2S1	unnamed (-15820)
EIF2S2	unnamed (+94553)
EIF3A	unnamed (+50687)
EIF3B	unnamed (+45252)
EIF3E	unnamed (-184455), unnamed (+5467)
EIF3F	unnamed (-4921), unnamed (+45934)
EIF3H	unnamed (+184096), unnamed (+195454), unnamed (+300054), unnamed (+525290), unnamed (+546813), unnamed (+718092), unnamed (+786288), unnamed (+980905)
EIF3L	unnamed (+49498)
EIF4E	unnamed (+182361)
EIF4EBP1	unnamed (-26481)
EIF4G3	unnamed (+389605)
ELAC2	unnamed (-572640), unnamed (-566734), unnamed (-502745), unnamed (-341863)
ELAVL4	unnamed (-45774)
ELF5	unnamed (-88188)
ELK3	unnamed (-100119)
ELK4	unnamed (-32655)
ELL	unnamed (+61909)
ELL2	unnamed (-293236), unnamed (+119959)
ELMO2	unnamed (+155)
ELMOD3	unnamed (+20364), unnamed (+37973), unnamed (+50943)
ELMSAN1	unnamed (-73426)
ELN	unnamed (-39325)
ELOVL4	unnamed (-56900)
ELOVL6	unnamed (-163421), unnamed (+106933)
ELP4	unnamed (+174815)
EMC2	unnamed (-10404)
EMC3	unnamed (-30960)
EMCN	unnamed (-597121), unnamed (+5375), unnamed (+20072), unnamed (+218946), unnamed (+228030)
EML1	unnamed (+153743)
EML3	unnamed (+10663)
EML4	unnamed (+145854)
EMP1	unnamed (+180634), unnamed (+239145)
EMP2	unnamed (+10856), unnamed (+60207)
EMSY	unnamed (+152290)
EMX1	unnamed (+82879)
EMX2	unnamed (+194374)
EN1	unnamed (-66380), unnamed (+460180), unnamed (+571038), unnamed (+661613)
ENGASE	unnamed (+127105), unnamed (+157000), unnamed (+263668)
ENO4	unnamed (-56)
ENOPH1	unnamed (+85337)
ENOSF1	unnamed (+30358)
ENOX2	unnamed (+220438)
ENPEP	unnamed (-113999)
ENPP1	unnamed (-42615), unnamed (+56145), unnamed (+130314), unnamed (+141715)
ENPP2	unnamed (-16398)
ENSA	unnamed (+17787)
ENSG00000214732	unnamed (-67171)
ENSG00000240045	unnamed (-98169)
ENSG00000241149	unnamed (-963935)
ENSG00000241489	unnamed (-6352)
ENSG00000241962	unnamed (-229070), unnamed (-160)
ENSG00000249141	unnamed (+78015)
ENSG00000249156	unnamed (+17546)
ENSG00000250424	unnamed (+53985)
ENSG00000250782	unnamed (+332392), unnamed (+581811)
ENSG00000254469	unnamed (+37270)
ENSG00000257062	unnamed (-27997)
ENSG00000257767	unnamed (+4280)
ENSG00000258881	unnamed (-30378)
ENSG00000258989	unnamed (-140061), unnamed (-3840), unnamed (+29307), unnamed (+41056), unnamed (+87296)
ENSG00000260729	unnamed (+55748)
ENSG00000261611	unnamed (+14690)
ENSG00000261873	unnamed (+58753)
ENSG00000263620	unnamed (-13363), unnamed (-10512)
ENSG00000263809	unnamed (-10659)
ENSG00000266826	unnamed (+12553), unnamed (+23060), unnamed (+33254), unnamed (+48754), unnamed (+60378)
ENSG00000267748	unnamed (-24506)
ENSG00000268163	unnamed (+10)
ENSG00000268279	unnamed (+9232)
ENSG00000269533	unnamed (-5)
ENSG00000270099	unnamed (+47023)
ENSG00000270339	unnamed (-32590)
ENSG00000272442	unnamed (+6141)
ENSG00000272772	unnamed (+48840)
ENSG00000273291	unnamed (-22014)
ENSG00000275674	unnamed (+70587)
ENSG00000282218	unnamed (+81486)
ENSG00000282246	unnamed (+177740), unnamed (+377610), unnamed (+575690)
ENSG00000282278	unnamed (+186189)
ENSG00000282804	unnamed (-93156), unnamed (+6518)
ENSG00000282881	unnamed (+24731)
ENSG00000283516	unnamed (-12996)
ENSG00000283776	unnamed (-4046)
ENSG00000283930	unnamed (+64860)
ENSG00000284299	unnamed (+64926), unnamed (+687406), unnamed (+760747)
ENSG00000284484	unnamed (+28910)
ENSG00000284552	unnamed (-247381), unnamed (-126586), unnamed (-106444)
ENSG00000284684	unnamed (+46220)
ENTPD3	unnamed (+17616)
ENTPD4	unnamed (-65892), unnamed (+4974)
ENTPD6	unnamed (+37816)
EOMES	unnamed (-393049), unnamed (+218454)
EP400	unnamed (+54082)
EPAS1	unnamed (-541323), unnamed (-304597)
EPB41	unnamed (-60898), unnamed (+27520)
EPB41L1	unnamed (-37598), unnamed (-272)
EPB41L2	unnamed (-39066), unnamed (+3403), unnamed (+9373), unnamed (+219501)
EPB41L4A	unnamed (-318556)
EPB41L4B	unnamed (+64358), unnamed (+130579)
EPC2	unnamed (-90378)
EPCAM	unnamed (-169846)
EPG5	unnamed (+31328), unnamed (+46729)
EPHA3	unnamed (-149766)
EPHA4	unnamed (-356569), unnamed (+54192)
EPHA5	unnamed (-154788), unnamed (+46836), unnamed (+286512), unnamed (+914211)
EPHA7	unnamed (-259980), unnamed (+403), unnamed (+382366)
EPHB1	unnamed (+515193), unnamed (+718809), unnamed (+721006), unnamed (+965587)
EPHB3	unnamed (-102136), unnamed (+7358), unnamed (+149978)
EPHB4	unnamed (-17)
EPHB6	unnamed (-46315)
EPHX3	unnamed (+21915)
EPM2A	unnamed (+36450), unnamed (+487823), unnamed (+664840), unnamed (+691036)
EPN1	unnamed (-5845)
EPPK1	unnamed (-36409)
EPS15	unnamed (-45083)
EPS15L1	unnamed (+147175)
EPS8	unnamed (+31431)
EPS8L2	unnamed (+982)
EPS8L3	unnamed (-108303), unnamed (-60237)
EQTN	unnamed (-222820)
ERBB2	unnamed (+139)
ERBB3	unnamed (-24780)
ERBB4	unnamed (-319632), unnamed (+486215)
ERC1	unnamed (+157005), unnamed (+254394), unnamed (+430406)
ERC2	unnamed (+144172), unnamed (+310449)
ERCC5	unnamed (+159921), unnamed (+177808)
ERCC6	unnamed (-29816)
ERCC6L2	unnamed (+365930)
ERGIC1	unnamed (-33295), unnamed (-26404), unnamed (+63586), unnamed (+118052)
ERI3	unnamed (+115599)
ERMARD	unnamed (+331172)
ERMN	unnamed (+69583)
ERO1B	unnamed (-72622)
ERP27	unnamed (-13461), unnamed (-8040)
ERV3-1	unnamed (-245580)
ESAM	unnamed (-50698)
ESD	unnamed (+196526)
ESM1	unnamed (-5555), unnamed (-2), unnamed (+259753)
ESPNL	unnamed (-39096), unnamed (+17269)
ESR1	unnamed (+800800)
ESRRA	unnamed (-5297)
ESRRB	unnamed (+92938), unnamed (+143166)
ESRRG	unnamed (-552300), unnamed (-317487), unnamed (-179879)
ESYT2	unnamed (+334), unnamed (+88970)
ETAA1	unnamed (-915963), unnamed (+164381), unnamed (+229011), unnamed (+600381)
ETF1	unnamed (+73716)
ETFA	unnamed (-15976), unnamed (+120547)
ETFRF1	unnamed (-59522)
ETNK2	unnamed (+48825)
ETNPPL	unnamed (-278037)
ETS1	unnamed (-12473), unnamed (-5987), unnamed (+90227), unnamed (+119648), unnamed (+252894), unnamed (+268487), unnamed (+451911), unnamed (+668141)
ETS2	unnamed (+26349), unnamed (+243192), unnamed (+289903), unnamed (+309977), unnamed (+316694)
ETV1	unnamed (-860259), unnamed (-758621)
ETV5	unnamed (-150777)
ETV6	unnamed (+235588), unnamed (+292124)
ETV7	unnamed (+36798)
EVA1A	unnamed (-36834), unnamed (+41277)
EVA1B	unnamed (-27915)
EVC2	unnamed (+262453)
EVI5	unnamed (-30686)
EVL	unnamed (-118192)
EXD1	unnamed (+75996)
EXD2	unnamed (+49901)
EXOC3	unnamed (-124561), unnamed (-43106)
EXOC4	unnamed (+452549), unnamed (+660303)
EXOC6B	unnamed (+286758), unnamed (+458091)
EXOG	unnamed (+335)
EXOSC10	unnamed (-80487), unnamed (-59034)
EXOSC9	unnamed (-9644)
EXT1	unnamed (-802656), unnamed (-785447), unnamed (-436900), unnamed (-232358), unnamed (-90409), unnamed (+300498)
EXTL2	unnamed (+33310)
EYA1	unnamed (-470896), unnamed (-469079), unnamed (+40456)
EYA2	unnamed (+252399), unnamed (+384503)
EYA4	unnamed (-422414), unnamed (+390435)
EZR	unnamed (-107184), unnamed (-98353)
F2RL3	unnamed (-11520)
F3	unnamed (-278502)
FAAP20	unnamed (+133211)
FAAP24	unnamed (+52169)
FABP5	unnamed (+142306)
FABP6	unnamed (+43642), unnamed (+73734), unnamed (+106958)
FABP7	unnamed (-126757)
FADS2	unnamed (+63445)
FADS3	unnamed (+328)
FAF2	unnamed (+88876)
FAM110B	unnamed (-708154), unnamed (-705707), unnamed (+73257), unnamed (+146399)
FAM110C	unnamed (+12645)
FAM114A2	unnamed (+220193), unnamed (+221748), unnamed (+476521)
FAM117B	unnamed (+86685)
FAM118B	unnamed (-101202)
FAM120B	unnamed (+165537)
FAM124A	unnamed (+108584)
FAM124B	unnamed (+115027), unnamed (+255877), unnamed (+299745)
FAM129A	unnamed (+135752)
FAM129B	unnamed (-15134), unnamed (+23090)
FAM135A	unnamed (-67401), unnamed (+40899)
FAM135B	unnamed (-296219)
FAM136A	unnamed (-42332), unnamed (-27261)
FAM13B	unnamed (+78640)
FAM13C	unnamed (-62101), unnamed (-30883)
FAM151B	unnamed (+29071)
FAM155A	unnamed (-253990), unnamed (+117597), unnamed (+845933)
FAM161A	unnamed (+203844), unnamed (+227990)
FAM168A	unnamed (+185666)
FAM170A	unnamed (+766676)
FAM170B	unnamed (-6090)
FAM171A1	unnamed (-238090), unnamed (-90615), unnamed (+147572)
FAM171B	unnamed (+78010)
FAM173B	unnamed (+57511), unnamed (+473968)
FAM180A	unnamed (-25622), unnamed (-13181)
FAM184A	unnamed (-244999)
FAM187B	unnamed (+60103)
FAM189A1	unnamed (+292104)
FAM192A	unnamed (+79278)
FAM193B	unnamed (+16561)
FAM198B	unnamed (+901618)
FAM19A2	unnamed (+321736)
FAM208A	unnamed (-73406)
FAM20B	unnamed (-82868), unnamed (+32964)
FAM210B	unnamed (-8110)
FAM213A	unnamed (+5187)
FAM218A	unnamed (-25064)
FAM24A	unnamed (+43431)
FAM26E	unnamed (-10416)
FAM26F	unnamed (+39837)
FAM3D	unnamed (-780402), unnamed (-460071), unnamed (-331837)
FAM46A	unnamed (-392032), unnamed (-229340), unnamed (-186339), unnamed (-184790), unnamed (-138290), unnamed (+217), unnamed (+138677), unnamed (+300738), unnamed (+984760)
FAM46C	unnamed (+66292), unnamed (+67616), unnamed (+78172)
FAM49A	unnamed (-637471), unnamed (+21433), unnamed (+31951)
FAM49B	unnamed (-363055), unnamed (-308859), unnamed (-195332), unnamed (+82286)
FAM50B	unnamed (-97350)
FAM53B	unnamed (+116797), unnamed (+124761), unnamed (+282054)
FAM53C	unnamed (+92)
FAM58A	unnamed (-11196)
FAM71C	unnamed (-993570), unnamed (-516204), unnamed (+267852)
FAM71E2	unnamed (-7103), unnamed (-599)
FAM81B	unnamed (-106684)
FAM83A	unnamed (-44)
FAM83B	unnamed (+70128)
FAM83C	unnamed (-46823)
FAM83D	unnamed (-100083)
FAM83G	unnamed (-6380)
FAM84B	unnamed (-657299), unnamed (-652078), unnamed (-45543), unnamed (-21730), unnamed (+57726), unnamed (+124124), unnamed (+182921), unnamed (+771712), unnamed (+856136), unnamed (+950427)
FAM90A1	unnamed (-8270)
FAM92A	unnamed (-687298), unnamed (-64479), unnamed (-34610)
FAM92B	unnamed (-402464), unnamed (-258143), unnamed (-242398), unnamed (-115692)
FAM98A	unnamed (-802021)
FAM9C	unnamed (-42999)
FAN1	unnamed (+18903)
FANCB	unnamed (+71606)
FANCC	unnamed (-145165), unnamed (+225630), unnamed (+456546)
FANCD2	unnamed (-8334), unnamed (+74555)
FANCF	unnamed (+167494)
FANK1	unnamed (+166563), unnamed (+237799)
FAR2	unnamed (-438089)
FARP2	unnamed (+152162)
FARS2	unnamed (+174458), unnamed (+196152)
FAS	unnamed (+111408)
FASLG	unnamed (+69074), unnamed (+237002), unnamed (+331854)
FASTKD3	unnamed (+113727)
FAT2	unnamed (-116210), unnamed (-44371)
FAT3	unnamed (-955810), unnamed (+528008)
FAXDC2	unnamed (+21025)
FBLN1	unnamed (+34985)
FBLN2	unnamed (-44423), unnamed (+99263), unnamed (+273182)
FBLN5	unnamed (-37489)
FBN2	unnamed (-77549), unnamed (+79730)
FBP1	unnamed (-84461)
FBRSL1	unnamed (+71106)
FBXL12	unnamed (+33397)
FBXL14	unnamed (+136012), unnamed (+312024), unnamed (+409413)
FBXL18	unnamed (-445)
FBXL2	unnamed (+108248)
FBXL22	unnamed (+3304)
FBXL7	unnamed (+557217)
FBXO11	unnamed (+122445)
FBXO15	unnamed (+199349), unnamed (+323017)
FBXO21	unnamed (-152355), unnamed (-70927)
FBXO28	unnamed (+55053)
FBXO3	unnamed (-27991), unnamed (-5717)
FBXO31	unnamed (+297351), unnamed (+632291)
FBXO32	unnamed (-45063), unnamed (+50636)
FBXO34	unnamed (+117162)
FBXO38	unnamed (+239957)
FBXO4	unnamed (+96180)
FBXO41	unnamed (-56)
FBXO7	unnamed (+270535), unnamed (+278770), unnamed (+286915)
FBXW11	unnamed (-181274), unnamed (-167543)
FBXW9	unnamed (-26086)
FCAMR	unnamed (-54463)
FCER1G	unnamed (+2054)
FCGR2B	unnamed (-26601)
FCGR3B	unnamed (-5354)
FCHO2	unnamed (+110696)
FCHSD1	unnamed (-6919), unnamed (-3073)
FCHSD2	unnamed (-15375)
FDX1	unnamed (+94552)
FEM1C	unnamed (-6909)
FER1L6	unnamed (+415263), unnamed (+428530)
FERMT1	unnamed (-581775), unnamed (-574458)
FERMT2	unnamed (+115734)
FEZ2	unnamed (+230110)
FEZF2	unnamed (-194149), unnamed (+647566)
FFAR4	unnamed (+12445)
FGD2	unnamed (+132124)
FGD5	unnamed (+107081)
FGD6	unnamed (+30067)
FGF10	unnamed (-276443), unnamed (-157665), unnamed (+586485)
FGF14	unnamed (+209600), unnamed (+555639), unnamed (+911597)
FGF16	unnamed (-171756), unnamed (-57109), unnamed (-20264), unnamed (+46966)
FGF18	unnamed (+210509)
FGF21	unnamed (+43572)
FGF5	unnamed (+501379)
FGF6	unnamed (-31599)
FGF7	unnamed (+392900)
FGFR1	unnamed (-218220)
FGFR2	unnamed (-329572), unnamed (+505764)
FGGY	unnamed (-81838), unnamed (+304300)
FGL2	unnamed (-193506)
FH	unnamed (+53796)
FHIT	unnamed (+508134)
FHL1	unnamed (-97649), unnamed (+73218)
FHOD3	unnamed (+75183), unnamed (+221592)
FICD	unnamed (-143081)
FIGN	unnamed (-35721), unnamed (+522192)
FIGNL2	unnamed (-35956)
FILIP1	unnamed (+43902), unnamed (+196660)
FJX1	unnamed (-87994)
FKBP4	unnamed (-498873), unnamed (-452869)
FLG	unnamed (-3890)
FLG2	unnamed (+30913)
FLI1	unnamed (-100225), unnamed (-93739)
FLII	unnamed (+22970)
FLNA	unnamed (+5383)
FLNC	unnamed (-338)
FLRT1	unnamed (+18452)
FLRT2	unnamed (-290319), unnamed (-58154), unnamed (-2059), unnamed (+36433), unnamed (+201296), unnamed (+404581), unnamed (+492340)
FLRT3	unnamed (-170682), unnamed (-69156)
FLT3	unnamed (+87841)
FMN1	unnamed (-176), unnamed (+39867), unnamed (+345612), unnamed (+392179)
FMN2	unnamed (+259304)
FMNL1	unnamed (-49730)
FMNL2	unnamed (+72079), unnamed (+238130), unnamed (+252585)
FMO1	unnamed (-37684)
FMO2	unnamed (+35065)
FMO3	unnamed (-283295)
FMO4	unnamed (+57725), unnamed (+89332), unnamed (+154150)
FMOD	unnamed (-103666)
FMR1	unnamed (-841938)
FN1	unnamed (-292228), unnamed (-245196), unnamed (+26), unnamed (+26466), unnamed (+34048)
FNBP1L	unnamed (+222195)
FNDC1	unnamed (+15340), unnamed (+318551)
FNIP2	unnamed (-8218)
FOLR1	unnamed (+1973)
FOLR2	unnamed (-24576)
FOS	unnamed (-602)
FOSL1	unnamed (-9486)
FOSL2	unnamed (-399712), unnamed (-33405), unnamed (-2311)
FOXA1	unnamed (-569188), unnamed (-503525)
FOXA2	unnamed (+154253)
FOXC1	unnamed (-148453), unnamed (+552177)
FOXD1	unnamed (+73816), unnamed (+136968)
FOXD2	unnamed (+52098), unnamed (+214446), unnamed (+435993), unnamed (+458934)
FOXD3	unnamed (-331722)
FOXD4L1	unnamed (+93204)
FOXE3	unnamed (-6573), unnamed (-4348)
FOXF2	unnamed (+71685)
FOXG1	unnamed (+984088)
FOXI3	unnamed (+198060), unnamed (+274887)
FOXK2	unnamed (+128499)
FOXL1	unnamed (+172960), unnamed (+507900)
FOXN3	unnamed (-154700), unnamed (-11990)
FOXN4	unnamed (+116981)
FOXO1	unnamed (+76679), unnamed (+103292), unnamed (+170953), unnamed (+459754)
FOXO6	unnamed (-7974)
FOXP1	unnamed (+158027), unnamed (+751182)
FOXP4	unnamed (+45733)
FOXS1	unnamed (+3270)
FPR1	unnamed (+15774)
FRAS1	unnamed (+471054)
FREM2	unnamed (-287), unnamed (+134932)
FRG1	unnamed (-763296), unnamed (-737990), unnamed (-218856)
FRG2C	unnamed (-378618), unnamed (-303761)
FRK	unnamed (+515403)
FRMD1	unnamed (+43255)
FRMD4A	unnamed (+145147), unnamed (+343227), unnamed (+543097)
FRMD4B	unnamed (-25386)
FRMD6	unnamed (-89025)
FRMD8	unnamed (+40937), unnamed (+95130), unnamed (+102689)
FRMPD2	unnamed (+282974), unnamed (+506035)
FRMPD4	unnamed (-169989), unnamed (+342821)
FRRS1L	unnamed (-89315), unnamed (-23094)
FRY	unnamed (-9303), unnamed (+17811)
FSBP	unnamed (+1928), unnamed (+141242)
FSCN1	unnamed (+85111)
FSHR	unnamed (-599017), unnamed (-152600)
FSIP2	unnamed (-859046), unnamed (-551219), unnamed (-120052), unnamed (+718274)
FSTL4	unnamed (-355821), unnamed (-313556), unnamed (-257120), unnamed (-79174), unnamed (+228218), unnamed (+366489)
FSTL5	unnamed (-37667)
FTCDNL1	unnamed (+221758)
FTH1	unnamed (+5684), unnamed (+12592)
FTO	unnamed (+561904)
FUBP1	unnamed (-83)
FUS	unnamed (-2777)
FUT8	unnamed (-54041), unnamed (+51766), unnamed (+817985)
FXN	unnamed (+143480)
FXYD4	unnamed (-27346), unnamed (-15556), unnamed (-9165)
FXYD5	unnamed (+13896)
FXYD6	unnamed (-29066)
FYCO1	unnamed (+9200)
FYN	unnamed (-21055)
FZD1	unnamed (-335302), unnamed (-24885), unnamed (+616351)
FZD4	unnamed (-12499)
FZD5	unnamed (-85566)
FZD7	unnamed (-202891), unnamed (-179661)
FZD8	unnamed (-638623), unnamed (-530387)
G2E3	unnamed (-364666)
G3BP1	unnamed (-77705)
G6PC3	unnamed (+26660)
GAB2	unnamed (+200449)
GABARAPL1	unnamed (+88576)
GABBR1	unnamed (+110)
GABBR2	unnamed (-73044), unnamed (+133339), unnamed (+228976)
GABRA3	unnamed (+5287)
GABRG3	unnamed (+873158)
GABRP	unnamed (-260087)
GABRR1	unnamed (-81211)
GABRR2	unnamed (+16655)
GAD2	unnamed (-16303), unnamed (+80077)
GADD45A	unnamed (-37977)
GADD45G	unnamed (-171084), unnamed (-140502), unnamed (+319154), unnamed (+325235), unnamed (+337140), unnamed (+379419), unnamed (+389413), unnamed (+417739), unnamed (+420919), unnamed (+818810), unnamed (+853761)
GADD45GIP1	unnamed (+4027)
GADL1	unnamed (+173267), unnamed (+282752)
GALC	unnamed (+115207), unnamed (+562640)
GALK1	unnamed (-10706)
GALNT1	unnamed (+279596)
GALNT10	unnamed (+8031), unnamed (+21081), unnamed (+118609)
GALNT12	unnamed (+40944)
GALNT13	unnamed (+319720)
GALNT15	unnamed (-314612), unnamed (-73062), unnamed (-49804), unnamed (+3899), unnamed (+31079)
GALNT16	unnamed (-18297)
GALNT17	unnamed (+445484), unnamed (+692403), unnamed (+703059)
GALNT18	unnamed (+205254)
GALNT2	unnamed (-310052), unnamed (+37779)
GALNT3	unnamed (-45159)
GALNT4	unnamed (+55315)
GALNT5	unnamed (-692311), unnamed (-610163), unnamed (+532)
GALNT7	unnamed (-653505)
GALNTL6	unnamed (-787732), unnamed (-695531), unnamed (+701745)
GAP43	unnamed (-974040), unnamed (-916704), unnamed (-395097), unnamed (+363364), unnamed (+479992)
GAPDH	unnamed (+19509)
GAPVD1	unnamed (+144750)
GAS2L3	unnamed (+132609)
GAS6	unnamed (-95529)
GAS7	unnamed (-94111), unnamed (-87955)
GATA3	unnamed (+15096), unnamed (+724196)
GATA6	unnamed (-55848)
GATAD2B	unnamed (+117391)
GATB	unnamed (+469433)
GBE1	unnamed (+310115), unnamed (+656261)
GBP4	unnamed (-62041)
GBP5	unnamed (-40914), unnamed (+9890)
GBP6	unnamed (-52281)
GBX2	unnamed (+40937), unnamed (+267723)
GCA	unnamed (+201354), unnamed (+209530), unnamed (+235946), unnamed (+334515)
GCFC2	unnamed (-817651), unnamed (-428558), unnamed (-73232)
GCK	unnamed (-4218)
GCLC	unnamed (-78570)
GCNT2	unnamed (-98333)
GDA	unnamed (-9266), unnamed (+7258)
GDAP1	unnamed (-12902)
GDAP2	unnamed (+245524), unnamed (+256080), unnamed (+257404)
GDF10	unnamed (-134388)
GDF15	unnamed (-5777)
GDF6	unnamed (+479140), unnamed (+694384)
GDNF	unnamed (+95213)
GDPD4	unnamed (-59655), unnamed (+139326)
GEM	unnamed (-143394), unnamed (-4080), unnamed (+37753)
GFI1	unnamed (+154286)
GFPT1	unnamed (+88783)
GFPT2	unnamed (+91), unnamed (+21895), unnamed (+60790)
GFRA2	unnamed (+360384)
GFRA3	unnamed (-57015)
GGACT	unnamed (+140053), unnamed (+348589)
GGT1	unnamed (-19284)
GGTLC1	unnamed (-418170)
GGTLC3	unnamed (+353661)
GHITM	unnamed (-155546)
GHR	unnamed (-403018), unnamed (+324863)
GINS3	unnamed (+29247)
GIPC2	unnamed (+46812), unnamed (+241070)
GJA1	unnamed (+209730), unnamed (+255620), unnamed (+446727), unnamed (+516532)
GJA10	unnamed (+192216), unnamed (+328326)
GJA4	unnamed (+51280)
GJA5	unnamed (-119152)
GJA8	unnamed (-15442)
GJB6	unnamed (-127180), unnamed (-119056), unnamed (-71444)
GJD2	unnamed (+63862)
GK	unnamed (-85105)
GKN2	unnamed (+44274)
GLB1L3	unnamed (-9823)
GLDN	unnamed (+27408)
GLI2	unnamed (-292076), unnamed (+156698)
GLI3	unnamed (-256791)
GLIS2	unnamed (-20713)
GLIS3	unnamed (+6488)
GLMN	unnamed (-30692)
GLOD4	unnamed (-145736), unnamed (-53235)
GLP1R	unnamed (-272081)
GLP2R	unnamed (+68384)
GLRA1	unnamed (+93694)
GLRA2	unnamed (+271928)
GLRA3	unnamed (+290764)
GLRB	unnamed (-3784)
GLRX	unnamed (-19398)
GLRX3	unnamed (-117834), unnamed (-114882), unnamed (-113542), unnamed (-45592), unnamed (+33072)
GLRX5	unnamed (-26858)
GLS	unnamed (-99108)
GLT1D1	unnamed (+115945), unnamed (+745996), unnamed (+816779)
GLTPD2	unnamed (+1036)
GLUD2	unnamed (-223748)
GLUL	unnamed (+132591)
GLYAT	unnamed (-63852)
GLYATL1	unnamed (-75758), unnamed (-30819)
GLYATL2	unnamed (-67646), unnamed (-22707), unnamed (+56436)
GLYATL3	unnamed (+51077)
GMCL1	unnamed (-50295)
GMDS	unnamed (-286260), unnamed (+83543)
GMEB1	unnamed (-19849)
GMNN	unnamed (+28342)
GMPR	unnamed (+397745), unnamed (+443037)
GNA12	unnamed (-19386)
[truncated: 3,819 more rows]

## Sheet: Table_S8
103 common elements in "DEGs in PADs" and "ATAC diff":	562 common elements in "DEGs in PADs" and "ATAC diff":
ABCC9	ABCG1
ADAMTS1	ABHD2
ADAMTS9	ABLIM1
ADGRF5	ACTG2
ADGRL2	ACTN1
AMOTL1	ADA
ANGPT1	ADAM10
ANKEF1	ADAM12
ATP2B1	ADAMTS12
BBS9	ADAMTS15
C21orf91	ADAMTS7
C3orf58	ADAMTSL1
C4orf19	ADAMTSL3
CD96	ADGRG1
CDH11	ADGRL1
CDH18	ADGRL3
COL5A2	ADIRF
CPEB2	ADRA2C
CPNE8	ADRB2
CRISPLD1	ADTRP
CSRNP3	AFAP1
CXADR	AFAP1L1
DPYD	AFF3
DSEL	AHRR
DTX4	AK7
DUSP10	AKAP13
EDNRB	ALKBH1
ETV1	ALOX12B
FAM13C	ANKRD1
FAM171B	ANKRD2
FAM46A	ANKRD50
FAM49A	ANKRD9
FLRT2	ANXA8
FLRT3	AOX1
FSIP2	AP1M2
FZD1	APC
GALNT3	APLN
GBP4	APOL1
GCA	APOL6
GPC5	AQP1
GPR85	AREG
GRIK2	ARHGAP22
GULP1	ARHGAP32
ICA1	ARHGEF16
ICK	ARID5B
JAG1	ARNT2
KCNK2	ARRDC1
KITLG	ARRDC3
KYNU	ARTN
MAP2	ARV1
MMD	ASB13
MMP16	ASGR1
MUT	ATG101
MYL1	ATP10A
NAV3	ATP10D
NDUFB7	ATP2A3
NECTIN3	ATP6V0E1
PAPPA	ATP9A
PBX1	B3GNT4
PCDH9	B4GALT5
PDE4B	BACE1
PDE4D	BACH2
PDK4	BATF
PHLDA1	BCAT2
PID1	BCL9
PITPNB	BHLHE40
PLA2G4A	BICC1
PLPP3	BORCS6
PLSCR4	BTBD6
PPARGC1A	BTC
PRELID3B	C10orf90
PRICKLE1	C12orf57
PTN	C16orf45
PUS7L	CAMK2D
RAB11FIP2	CAPN5
RAB38	CARD11
RARB	CASP7
RASGRP1	CATSPER1
RUNX2	CBR4
SCN2A	CCDC80
SCN9A	CCNJ
SEMA3A	CCRL2
SEMA3C	CD14
SEMA3E	CD22
SLIT2	CD276
SMCO4	CD38
SORL1	CD74
SYT1	CDC42EP3
TANC2	CDCP1
TDRD3	CDH1
TFPI	CDK15
TFPI2	CDK20
TIMP3	CEMIP
TMTC1	CHCHD5
TNC	CHMP6
TNFRSF21	CHRDL1
TRIB2	CHST4
TRPS1	CHSY1
YAP1	CIITA
ZC2HC1A	CLDN7
ZC3H12C	CLIC6
ZNF773	CLK4
ZNF805	CLMP
	CMKLR1
	COCH
	COL15A1
	COL4A1
	COL6A3
	COL8A1
	COLEC12
	COX20
	CPEB4
	CPNE5
	CPOX
	CPQ
	CRIP2
	CRISPLD2
	CRYL1
	CSF1R
	CST7
	CTNS
	CXCR4
	CYGB
	CYP2S1
	CYSTM1
	DAW1
	DCBLD2
	DCK
	DESI2
	DHCR7
	DHRS2
	DISC1
	DLX3
	DNAH2
	DNAJB2
	DNAJC6
	DNASE1L1
	DOCK10
	DRGX
	DROSHA
	DSP
	E2F8
	ECM1
	EDEM3
	EFCAB2
	EFNB2
	EID2
	EID2B
	ELK3
	ELL2
	EML1
	EMP1
	EMX1
	ENPP1
	ENPP2
	ERMARD
	EYA4
	F2RL3
	FABP5
	FADS3
	FAM13B
	FAM161A
	FAM173B
	FAM210B
	FAM83A
	FAM84B
	FASTKD3
	FBXO28
	FBXO32
	FEM1C
	FEZ2
	FHOD3
	FLG
	FLNC
	FMN1
	FMNL2
	FN1
	FOS
	FOSL1
	FOSL2
	FSCN1
	FUT8
	FZD8
	G6PC3
	GALK1
	GALNT16
	GALNT7
	GAS6
	GATA3
	GATA6
	GEM
	GFPT2
	GJA1
	GLI2
	GLIS2
	GLP2R
	GLS
	GMDS
	GMPR
	GNAI2
	GNAZ
	GNPDA1
	GOLGA7B
	GPCPD1
	GPR1
	GPR135
	GPR173
	GRAMD1B
	GREB1
	GRTP1
	GSTM2
	H1F0
	HADH
	HAS2
	HAS3
	HBEGF
	HDAC5
	HEG1
	HES6
	HHAT
	HINT3
	HIST1H2BJ
	HK2
	HLA-B
	HLA-F
	HMG20A
	HMGA2
	HNRNPU
	HOMER1
	HOXB9
	HTRA3
	IFFO2
	IGSF3
	IL1R1
	IL6ST
	IL7R
	INHBB
	INPP4B
	IRF7
	ITGA6
	ITGB4
	ITPR1
	JAG2
	JPH1
	JPH2
	KBTBD11
	KBTBD8
	KCNC4
	KCNJ12
	KCTD12
	KCTD14
	KDM2A
	KIAA0040
	KLF13
	KLHL29
	KLHL4
	KRT7
	LAMA4
	LCTL
	LDB2
	LEF1
	LEPROT
	LFNG
	LGMN
	LHPP
	LIFR
	LIMCH1
	LIMS2
	LITAF
	LMBRD1
	LMO2
	LMTK2
	LMX1B
	LPAR5
	LRP3
	LRRK1
	LTBP1
	LYL1
	LYN
	LYSMD4
	MAFA
	MAGEB2
	MAGEE1
	MAGEF1
	MAMLD1
	MAN1A1
	MANSC1
	MAST4
	MBNL3
	MBP
	ME3
	MECOM
	MEF2A
	MEGF6
	MERTK
	METTL9
	MGAT4A
	MGAT4B
	MGST2
	MIB1
	MILR1
	MKI67
	MMAB
	MPZ
	MRPS18A
	MTIF3
	MUC5AC
	MUC5B
	MVB12A
	MYBL2
	MYO1B
	MYO5B
	NAV1
	NAV2
	NEK6
	NFATC4
	NFIL3
	NFKBIZ
	NGF
	NGFR
	NINJ1
	NIPA2
	NKD1
	NLRP3
	NNT
	NOTCH3
	NPAS2
	NR1D2
	NRCAM
	NREP
	NRG1
	NSMCE2
	NT5E
	NTMT1
	NTN1
	NUAK1
	NUDT14
	NUDT22
	NUP153
	NYAP2
	OPHN1
	OSBPL6
	OSR1
	OTUB2
	OTUD5
	PABPC1L
	PABPC4L
	PADI4
	PCDH18
	PCSK6
	PDE7B
	PDGFC
	PDLIM1
	PDLIM3
	PDP1
	PECAM1
	PHLDA3
	PIGV
	PIK3CG
	PIK3R1
	PIN4
	PKDCC
	PKP2
	PLCE1
	PLD6
	PLEKHA7
	PLEKHS1
	PLXNA4
	PLXNC1
	PMEPA1
	PPARG
	PPCDC
	PPFIBP2
	PPL
	PPP1R14C
	PPP2R1B
	PPP2R3A
	PRDM1
	PRICKLE2
	PRKCA
	PRKCZ
	PRKRA
	PRLR
	PSMB6
	PTGER4
	PTGES
	PTP4A3
	PTPRJ
	PTPRS
	PTPRU
	PTX3
	PXDC1
	RAB6B
	RAB8B
	RAI14
	RALGPS1
	RAP1GAP2
	RAP2C
	RAPH1
	RASA2
	RASGRF1
	RASSF8
	RBM38
	RGS17
	RHOJ
	RMND5B
	RND1
	RPL39L
	RPS6KA2
	RRAGD
	RTKN2
	RYBP
	S100A10
	S100A2
	SAT1
	SATB2
	SCAMP1
	SCG2
	SDC3
	SDR16C5
	SEMA3B
	SEMA6A
	SEMA6B
	SEPT4
	SERGEF
	SERTAD2
	SETBP1
	SH3PXD2A
	SH3PXD2B
	SH3RF1
	SH3TC2
	SHANK2
	SHISA2
	SIK3
	SIRPG
	SLC12A7
	SLC12A8
	SLC14A1
	SLC16A6
	SLC1A4
	SLC20A1
	SLC25A45
	SLC27A2
	SLC27A3
	SLC29A4
	SLC35F2
	SLC37A2
	SLC40A1
	SLC46A3
	SLC48A1
	SLC4A4
	SLC4A7
	SLC7A1
	SLC7A5
	SMAD6
	SMC5
	SMIM14
	SNAI2
	SNCG
	SNX16
	SORBS2
	SP140
	SPARC
	SPCS3
	SPN
	SPNS2
	SPOCD1
	SPOCK1
	SPRY1
	SPRY2
	SPTB
	SPTY2D1
	SREK1
	SRPX
	ST5
	STARD13
	STRADB
	STRIP2
	STS
	STX11
	SUPT16H
	SUSD1
	SYNE3
	SYNE4
	SYNPO
	TAGLN
	TALDO1
	TANC1
	TBC1D16
	TBC1D7
	TBL1X
	TCF4
	TET1
	TET3
	TFCP2L1
	TGFBR2
	THBS1
	THRB
	TIGD3
	TIMP1
	TIMP4
	TINAGL1
	TMCC3
	TMEM150C
	TMEM170B
	TMEM200B
	TMEM40
	TMEM63C
	TMEM87B
	TMPRSS2
	TNFSF9
	TNNT1
	TNS1
	TNS4
	TP53I11
	TPD52L1
	TRABD2A
	TRAPPC9
	TRIM29
	TRPM7
	TRPV1
	TRUB1
	TSC22D1
	TSNARE1
	TSPAN15
	TSPAN2
	TSPAN4
	TSPYL4
	TSPYL5
	TTC14
[truncated: 32 more rows]
